# Supplementary material for: Molecular characterization of the permanent outer-inner membrane contact site of the mitochondrial genome segregation complex in trypanosomes
Source: PLoS Pathog. 2024 Dec 2;20(12):e1012635. doi: 10.1371/journal.ppat.1012635 (PMC11637284; doi:10.1371/journal.ppat.1012635)
Supplement: S1 Data — (XLSX) [file ppat.1012635.s009.xlsx]

## Sheet: Fig 1
Fig 1B raw data graph for predicted local Distance Difference Test by AlphaFold2 (ColabFold) - Oct 04, 2022

## Sheet: Fig 2
Fig 2B in vitro peptide protein interaction screen raw data (not displayed in figure)							Fig 2B in vitro peptide protein interaction screen processed raw data (shown in figure)
Index	Sequence	Name	repcliate 1 [a.u.]	replicate 2 [a.u.]	replicate 3 [a.u.]		Amino acid	score [a.u.]	color
1	MNNANDTLDYSGNTSSTYSA	Peptide_001	14502.3	10037	9423.33		1	11320.9	#EFF6F9
2	ANDTLDYSGNTSSTYSAAVN	Peptide_002	13406.3	10723.3	10808		2	11320.9	#EFF6F9
3	TLDYSGNTSSTYSAAVNEEF	Peptide_003	10910	10271.3	11496		3	11320.9	#EFF6F9
4	YSGNTSSTYSAAVNEEFLTP	Peptide_004	12315	9944.67	11410.7		4	22966.7	#E6F0F6
5	NTSSTYSAAVNEEFLTPTRR	Peptide_005	11990.7	8320	11326.7		5	22966.7	#E6F0F6
6	STYSAAVNEEFLTPTRRTHV	Peptide_006	7905.33	7552.67	7760.67		6	22966.7	#E6F0F6
7	SAAVNEEFLTPTRRTHVSVS	Peptide_007	8281	7349.33	9458.67		7	33859.2	#DEEAF3
8	VNEEFLTPTRRTHVSVSTSH	Peptide_008	8760.67	8995	9321.67		8	33859.2	#DEEAF3
9	EFLTPTRRTHVSVSTSHVSS	Peptide_009	10946.3	9528.67	11337.7		9	33859.2	#DEEAF3
10	TPTRRTHVSVSTSHVSSSEA	Peptide_010	10885.3	8542.33	11450.3		10	45082.6	#D2E2EE
11	RRTHVSVSTSHVSSSEADFV	Peptide_011	11237.3	9369.33	12436.3		11	45082.6	#D2E2EE
12	HVSVSTSHVSSSEADFVTGS	Peptide_012	11417	9801	12320.7		12	45082.6	#D2E2EE
13	VSTSHVSSSEADFVTGSMVD	Peptide_013	10834.3	9861.33	11857.7		13	55628.4	#C7D9E9
14	SHVSSSEADFVTGSMVDDEE	Peptide_014	10435	10504.3	13270.7		14	55628.4	#C7D9E9
15	SSSEADFVTGSMVDDEEYYN	Peptide_015	10363	9730.33	13933.7		15	55628.4	#C7D9E9
16	EADFVTGSMVDDEEYYNEYT	Peptide_016	11113.7	10471.3	13671.3		16	63368	#BFD3E6
17	FVTGSMVDDEEYYNEYTSGY	Peptide_017	9374.67	9726.33	14940.7		17	63368	#BFD3E6
18	GSMVDDEEYYNEYTSGYESR	Peptide_018	10578	9634	13749.7		18	63368	#BFD3E6
19	VDDEEYYNEYTSGYESRVYT	Peptide_019	8832	8845.67	15679		19	71731	#B6CDE3
20	EEYYNEYTSGYESRVYTHAS	Peptide_020	13730.3	12275	18007.7		20	71731	#B6CDE3
21	YNEYTSGYESRVYTHASFTY	Peptide_021	12351	11790.7	17530.7		21	60410.1	#C2D5E7
22	YTSGYESRVYTHASFTYDEF	Peptide_022	12122.3	11803	18472.7		22	69435.9	#B9CFE4
23	GYESRVYTHASFTYDEFSSG	Peptide_023	11157.7	10324.7	19145.7		23	69435.9	#B9CFE4
24	SRVYTHASFTYDEFSSGSPN	Peptide_024	14846.3	11736.7	11248.3		24	57790.1	#C5D8E8
25	YTHASFTYDEFSSGSPNSDD	Peptide_025	11522.3	10533.3	11305		25	68394.3	#BACFE4
26	ASFTYDEFSSGSPNSDDLSS	Peptide_026	12299	9375.67	11753.7		26	68394.3	#BACFE4
27	TYDEFSSGSPNSDDLSSTFM	Peptide_027	12559	11416.7	13052.7		27	57501.9	#C5D8E8
28	EFSSGSPNSDDLSSTFMSYY	Peptide_028	10146	8827	12292.3		28	67794.5	#BBD0E4
29	SGSPNSDDLSSTFMSYYIDS	Peptide_029	12296.7	11596	13570.7		29	67794.5	#BBD0E4
30	PNSDDLSSTFMSYYIDSVIG	Peptide_030	12601	12989	13781.7		30	56571	#C6D8E9
31	DDLSSTFMSYYIDSVIGQKT	Peptide_031	56340	46168.3	44616		31	67585.3	#BBD0E4
32	SSTFMSYYIDSVIGQKTRYF	Peptide_032	52193.7	43179	47898.3		32	67585.3	#BBD0E4
33	FMSYYIDSVIGQKTRYFFSV	Peptide_033	58587.7	58255.7	55362		33	57039.5	#C6D8E9
34	YYIDSVIGQKTRYFFSVLRK	Peptide_034	58774.3	62926.3	59019.3		34	68219.1	#BACFE4
35	DSVIGQKTRYFFSVLRKPIV	Peptide_035	18056	12454	13839		35	68219.1	#BACFE4
36	IGQKTRYFFSVLRKPIVFFS	Peptide_036	14276.7	9767	12867.7		36	60479.5	#C2D5E7
37	KTRYFFSVLRKPIVFFSLIL	Peptide_037	11525.3	9236.67	12334		37	71330.6	#B7CDE3
38	YFFSVLRKPIVFFSLILPGS	Peptide_038	11250.7	10312.3	12842		38	71330.6	#B7CDE3
39	SVLRKPIVFFSLILPGSNFV	Peptide_039	9954	8032.67	12630		39	62967.6	#BFD3E6
40	RKPIVFFSLILPGSNFVGSL	Peptide_040	10108	8225.33	13436.3		40	74371	#B4CBE2
41	IVFFSLILPGSNFVGSLGRL	Peptide_041	54245.3	47084	47946.3		41	74371	#B4CBE2
42	FSLILPGSNFVGSLGRLVYA	Peptide_042	26788.3	32722	40801		42	65345.2	#BDD2E5
43	ILPGSNFVGSLGRLVYAVTV	Peptide_043	22927.3	21545.3	28833.3		43	76687.5	#B2CAE1
44	GSNFVGSLGRLVYAVTVSAS	Peptide_044	61237.7	63148.7	60868		44	76687.5	#B2CAE1
45	FVGSLGRLVYAVTVSASRRT	Peptide_045	56145	51814.7	62247.7		45	66083.3	#BCD1E5
46	SLGRLVYAVTVSASRRTAVN	Peptide_046	11392.7	10503.3	18452.7		46	77835.4	#B0C8E0
47	RLVYAVTVSASRRTAVNYSM	Peptide_047	10304.3	8886.67	9262		47	77835.4	#B0C8E0
48	YAVTVSASRRTAVNYSMGVE	Peptide_048	9781	8401.67	7446.67		48	67542.7	#BBD0E4
49	TVSASRRTAVNYSMGVETLC	Peptide_049	10157	7078.67	6865		49	78890	#AFC8E0
50	ASRRTAVNYSMGVETLCVLP	Peptide_050	8763.67	8228.33	10229.7		50	78890	#AFC8E0
51	RTAVNYSMGVETLCVLPKGY	Peptide_051	7885	7295.33	7542.67		51	67875.7	#BBD0E4
52	VNYSMGVETLCVLPKGYGHM	Peptide_052	7354.33	6898.33	9873.33		52	79196.2	#AFC8E0
53	SMGVETLCVLPKGYGHMPEH	Peptide_053	7480.33	6935	8709		53	79196.2	#AFC8E0
54	VETLCVLPKGYGHMPEHLQR	Peptide_054	6696.67	7256	11005.3		54	68016.7	#BBD0E4
55	LCVLPKGYGHMPEHLQRARL	Peptide_055	8407	7363.67	9145.67		55	79135.6	#AFC8E0
56	LPKGYGHMPEHLQRARLALP	Peptide_056	31666.3	26387.7	30497		56	79135.6	#AFC8E0
57	GYGHMPEHLQRARLALPSFV	Peptide_057	26161	22022.7	25808		57	68284.5	#BACFE4
58	HMPEHLQRARLALPSFVEYF	Peptide_058	11216.3	9464	13001		58	82955.5	#ABC5DE
59	EHLQRARLALPSFVEYFAKM	Peptide_059	62046	64886.7	62724		59	82955.5	#ABC5DE
60	QRARLALPSFVEYFAKMLLR	Peptide_060	37644.3	40231	43296.3		60	71552.1	#B7CDE3
61	RLALPSFVEYFAKMLLRLSG	Peptide_061	18014.3	17291.7	17903.3		61	85442.9	#A8C3DD
62	LPSFVEYFAKMLLRLSGVPS	Peptide_062	13710.3	12177.3	14306		62	85442.9	#A8C3DD
63	FVEYFAKMLLRLSGVPSLAD	Peptide_063	7459	4660.33	9796.33		63	74100.6	#B4CBE2
64	YFAKMLLRLSGVPSLADLQK	Peptide_064	8541.67	7199.67	13405.7		64	88233.3	#A6C1DC
65	KMLLRLSGVPSLADLQKRKW	Peptide_065	6947.33	6820.67	14006		65	88233.3	#A6C1DC
66	LRLSGVPSLADLQKRKWLET	Peptide_066	8070	6803	12851.3		66	76481.2	#B2CAE1
67	SGVPSLADLQKRKWLETVRI	Peptide_067	8271	7166.67	16356.3		67	90023.9	#A3C0DC
68	PSLADLQKRKWLETVRILKS	Peptide_068	11443.3	10396.7	18743.7		68	90023.9	#A3C0DC
69	ADLQKRKWLETVRILKSATG	Peptide_069	12226	5991	6764.33		69	78676.6	#B0C8E0
70	QKRKWLETVRILKSATGEII	Peptide_070	8918.33	7302.33	7248.67		70	91287.1	#A2BFDB
71	KWLETVRILKSATGEIISQS	Peptide_071	9606	9177.67	10281		71	91287.1	#A2BFDB
72	ETVRILKSATGEIISQSAHR	Peptide_072	9918.67	8641.33	8617		72	79966.5	#AEC7DF
73	RILKSATGEIISQSAHRSSG	Peptide_073	9785	8224	10875.3		73	91086.7	#A2BFDB
74	KSATGEIISQSAHRSSGPMI	Peptide_074	11539.3	8303.33	9491.33		74	91086.7	#A2BFDB
75	TGEIISQSAHRSSGPMIPLA	Peptide_075	61662	60367.3	64690.7		75	79967.8	#AEC7DF
76	IISQSAHRSSGPMIPLAVFL	Peptide_076	59179	59489	64692.7		76	91110.6	#A2BFDB
77	QSAHRSSGPMIPLAVFLPVF	Peptide_077	35829.3	41499.3	46033.3		77	91110.6	#A2BFDB
78	HRSSGPMIPLAVFLPVFSLS	Peptide_078	14930.3	13064	16247.7		78	76439.6	#B2CAE1
79	SGPMIPLAVFLPVFSLSVIT	Peptide_079	7956	5832.33	10083		79	88782.4	#A5C1DC
80	MIPLAVFLPVFSLSVITIAR	Peptide_080	16398.7	8218.67	12252.7		80	88782.4	#A5C1DC
81	LAVFLPVFSLSVITIARGVI	Peptide_081	17582.3	13762.3	18192.7		81	74891.6	#B3CBE1
82	FLPVFSLSVITIARGVISRQ	Peptide_082	59303.7	58957.3	60822.7		82	85313.4	#A9C3DE
83	VFSLSVITIARGVISRQQTY	Peptide_083	40659.7	29377.3	42793		83	85313.4	#A9C3DE
84	LSVITIARGVISRQQTYNEY	Peptide_084	10869	8870.67	13572.3		84	71180.7	#B7CDE3
85	ITIARGVISRQQTYNEYEED	Peptide_085	10661	9158	15466		85	83668.5	#AAC4DE
86	ARGVISRQQTYNEYEEDEDV	Peptide_086	10157.7	9837.33	13373.3		86	83668.5	#AAC4DE
87	VISRQQTYNEYEEDEDVAYE	Peptide_087	8355.33	8052	14747.7		87	70125.8	#B8CEE3
88	RQQTYNEYEEDEDVAYEAAH	Peptide_088	10038	9879.33	16875		88	83249.7	#ABC5DE
89	TYNEYEEDEDVAYEAAHSGS	Peptide_089	10573.7	9089	18131.7		89	83249.7	#ABC5DE
90	EYEEDEDVAYEAAHSGSYKG	Peptide_090	11367.7	10120	19391		90	70639.3	#B7CEE3
91	EDEDVAYEAAHSGSYKGVAA	Peptide_091	13657.3	9978	10417.7		91	119681	#909FCA
92	DVAYEAAHSGSYKGVAASRG	Peptide_092	9688.67	8330	9756.33		92	119681	#909FCA
93	YEAAHSGSYKGVAASRGLDA	Peptide_093	10536.3	7537.33	7670.33		93	108560	#96ACD2
94	AHSGSYKGVAASRGLDALQL	Peptide_094	8348.33	7037.67	6619.33		94	156318	#8C6FB2
95	GSYKGVAASRGLDALQLSGL	Peptide_095	7113.33	7003.33	8189.33		95	156318	#8C6FB2
96	KGVAASRGLDALQLSGLDDS	Peptide_096	7689.67	7766	7423.67		96	145175	#8C7EBA
97	AASRGLDALQLSGLDDSFPN	Peptide_097	11498.7	6186.67	7799		97	202576	#852F91
98	RGLDALQLSGLDDSFPNLGS	Peptide_098	9919	8977.33	7107		98	202576	#852F91
99	DALQLSGLDDSFPNLGSEKS	Peptide_099	11102.7	7091.67	8092.67		99	190234	#88429D
100	QLSGLDDSFPNLGSEKSNEV	Peptide_100	10339.3	8814.33	11910		100	250474	#540252
101	GLDDSFPNLGSEKSNEVNYS	Peptide_101	10365.3	10324.3	13991.7		101	250474	#540252
102	DSFPNLGSEKSNEVNYSGVE	Peptide_102	10553.7	7463	12974.3		102	240052	#650661
103	PNLGSEKSNEVNYSGVETPK	Peptide_103	11613	9137	14125.7		103	254835	#4D004B
104	GSEKSNEVNYSGVETPKGSP	Peptide_104	10794.7	9124.67	15505.3		104	254835	#4D004B
105	KSNEVNYSGVETPKGSPPAP	Peptide_105	11255	7626.33	13307		105	242347	#61065E
106	EVNYSGVETPKGSPPAPELF	Peptide_106	11614.7	8353.33	12682.3		106	254651	#4D004B
107	YSGVETPKGSPPAPELFPSP	Peptide_107	10021.3	7278	11014		107	254651	#4D004B
108	VETPKGSPPAPELFPSPKPQ	Peptide_108	9496	8493	13594.7		108	241527	#62065F
109	PKGSPPAPELFPSPKPQGER	Peptide_109	10331.3	7547	13534.7		109	252559	#50004E
110	SPPAPELFPSPKPQGERHAP	Peptide_110	8578.33	5928.33	16199.7		110	252559	#50004E
111	APELFPSPKPQGERHAPSET	Peptide_111	9647.67	7905.67	15538		111	203518	#852D90
112	LFPSPKPQGERHAPSETQTN	Peptide_112	9851.33	9108	18171.7		112	214986	#821B84
113	SPKPQGERHAPSETQTNPQT	Peptide_113	11154	10409	19185.3		113	214986	#821B84
114	PQGERHAPSETQTNPQTVPT	Peptide_114	14841	9990	10926.7		114	167229	#8B60AC
115	ERHAPSETQTNPQTVPTSRD	Peptide_115	11727.3	8776.67	9926		115	177434	#8953A5
116	APSETQTNPQTVPTSRDLSP	Peptide_116	12854	10313.7	9801.33		116	177434	#8953A5
117	ETQTNPQTVPTSRDLSPDSS	Peptide_117	11381.7	9405	11256.3		117	120033	#909ECA
118	TNPQTVPTSRDLSPDSSAVG	Peptide_118	10925.3	9771.33	10745.3		118	130623	#8C92C4
119	QTVPTSRDLSPDSSAVGDEF	Peptide_119	9135.33	10181.3	10718.7		119	130623	#8C92C4
120	PTSRDLSPDSSAVGDEFKLI	Peptide_120	10491.3	5907	6717		120	70382.6	#B8CEE3
121	RDLSPDSSAVGDEFKLIMSP	Peptide_121	10078.7	6643	9907.67		121	120141	#909ECA
122	SPDSSAVGDEFKLIMSPTSE	Peptide_122	9785.67	7284	8071.67		122	120141	#909ECA
123	SSAVGDEFKLIMSPTSEDPG	Peptide_123	8467.67	6294.33	8403.33		123	105358	#98B0D3
124	VGDEFKLIMSPTSEDPGRAP	Peptide_124	6818	7182.33	9587.33		124	138795	#8C87BE
125	EFKLIMSPTSEDPGRAPSAA	Peptide_125	10378.7	8689.67	13818		125	138795	#8C87BE
126	LIMSPTSEDPGRAPSAASRE	Peptide_126	10340.7	7665	12425		126	126491	#8C97C6
127	SPTSEDPGRAPSAASREAVR	Peptide_127	10954.3	9816.33	12718.7		127	150927	#8C76B6
128	SEDPGRAPSAASREAVRHPK	Peptide_128	8906.67	8525	13566		128	150927	#8C76B6
129	PGRAPSAASREAVRHPKQYD	Peptide_129	10288.3	9412	16398.3		129	139895	#8C85BE
130	APSAASREAVRHPKQYDLRG	Peptide_130	8645.33	6561.33	8561.67		130	201646	#853092
131	AASREAVRHPKQYDLRGDVV	Peptide_131	10401	6562.33	9489.67		131	201646	#853092
132	REAVRHPKQYDLRGDVVIAL	Peptide_132	9785	5842	7771		132	190178	#88429D
133	VRHPKQYDLRGDVVIALTGE	Peptide_133	9987	6480	11529.3		133	246914	#5A0357
134	PKQYDLRGDVVIALTGEPSP	Peptide_134	11393.3	6944	10486		134	246914	#5A0357
135	YDLRGDVVIALTGEPSPQEV	Peptide_135	10965.7	5864	15607		135	236708	#6B0867
136	RGDVVIALTGEPSPQEVDVL	Peptide_136	11053	10540	21598		136	250158	#540252
137	VVIALTGEPSPQEVDVLLMA	Peptide_137	13957.7	10086.7	10710.7		137	250158	#540252
138	ALTGEPSPQEVDVLLMAAAK	Peptide_138	11908.7	6634.33	7332.33		138	239568	#660762
139	GEPSPQEVDVLLMAAAKYKC	Peptide_139	13307.3	16392.3	18243		139	249052	#560253
140	SPQEVDVLLMAAAKYKCRRV	Peptide_140	41307	23305.7	24268.7		140	249052	#560253
141	EVDVLLMAAAKYKCRRVILP	Peptide_141	41407.7	16007.7	17425.7		141	199294	#863494
142	VLLMAAAKYKCRRVILPSLV	Peptide_142	9818	7859	8931.33		142	207837	#84268B
143	MAAAKYKCRRVILPSLVADT	Peptide_143	15568	13735.3	15441		143	207837	#84268B
144	AKYKCRRVILPSLVADTALA	Peptide_144	8056	6504	8496.67		144	174400	#8A57A7
145	KCRRVILPSLVADTALASVH	Peptide_145	8994.67	5599.33	6887.33		145	182433	#894CA2
146	RVILPSLVADTALASVHPLV	Peptide_146	7856	4875.67	7285		146	182433	#894CA2
147	LPSLVADTALASVHPLVDVV	Peptide_147	8666.33	6491.33	8612.67		147	157998	#8C6CB1
148	LVADTALASVHPLVDVVKVS	Peptide_148	9887.33	6119.67	7420		148	167072	#8B60AC
149	DTALASVHPLVDVVKVSDVM	Peptide_149	10714	4686.67	8455		149	167072	#8B60AC
150	LASVHPLVDVVKVSDVMEHV	Peptide_150	9100.33	6890	12724		150	105320	#98B0D3
151	VHPLVDVVKVSDVMEHVMSV	Peptide_151	9810.67	6566.33	13245		151	112895	#94A7CF
152	LVDVVKVSDVMEHVMSVEES	Peptide_152	10875.3	7715	14704.3		152	112895	#94A7CF
153	VVKVSDVMEHVMSVEESEGR	Peptide_153	10686	8235	15734		153	56158.8	#C7D9E9
154	VSDVMEHVMSVEESEGRTTV	Peptide_154	8796	8273.33	15510.7		154	64200.8	#BED2E5
155	VMEHVMSVEESEGRTTVGVF	Peptide_155	9484.33	6431.67	9652.33		155	64200.8	#BED2E5
156	HVMSVEESEGRTTVGVFLRP	Peptide_156	9881.33	6001	12858.7		156	50751.2	#CCDDEB
157	SVEESEGRTTVGVFLRPVTD	Peptide_157	9807.67	6894.33	16345		157	58459.3	#C4D7E8
158	ESEGRTTVGVFLRPVTDETE	Peptide_158	11245.7	10571.7	19723		158	58459.3	#C4D7E8
159	GRTTVGVFLRPVTDETEELR	Peptide_159	11873.3	7008.67	6778.67		159	48975	#CEDEEC
160	TVGVFLRPVTDETEELRLFT	Peptide_160	10880.3	6055.67	5796		160	57294.3	#C6D8E9
161	VFLRPVTDETEELRLFTHPT	Peptide_161	11684.7	5355	6965.33		161	57294.3	#C6D8E9
162	RPVTDETEELRLFTHPTSVV	Peptide_162	46953.7	53526.3	54886.3		162	48751.2	#CEDEEC
163	TDETEELRLFTHPTSVVYIF	Peptide_163	43233.3	60862.3	61608		163	57056.7	#C6D8E9
164	TEELRLFTHPTSVVYIFVPA	Peptide_164	43813.7	46519	46088		164	57056.7	#C6D8E9
165	LRLFTHPTSVVYIFVPAAFL	Peptide_165	44611.3	47093.3	47654.3		165	49023.1	#CEDEEC
166	FTHPTSVVYIFVPAAFLEAN	Peptide_166	22293.7	25043	25432.3		166	78540.1	#B0C8E0
167	PTSVVYIFVPAAFLEANVIA	Peptide_167	13421.7	16282	17608		167	78540.1	#B0C8E0
168	VVYIFVPAAFLEANVIAHLV	Peptide_168	9254.67	8350.33	10619		168	69466.2	#B9CFE4
169	IFVPAAFLEANVIAHLVDRS	Peptide_169	40113	48328.3	53612.7		169	94130.1	#9FBDDA
170	PAAFLEANVIAHLVDRSVYY	Peptide_170	16895.3	12884.3	16852		170	94130.1	#9FBDDA
171	FLEANVIAHLVDRSVYYSAS	Peptide_171	12314.7	9514	13562.7		171	86555.8	#A7C2DD
172	ANVIAHLVDRSVYYSASLDE	Peptide_172	14956.3	13381.7	16527		172	97782.9	#9CB9D8
173	IAHLVDRSVYYSASLDEPFP	Peptide_173	11515	9626.33	13390.7		173	97782.9	#9CB9D8
174	LVDRSVYYSASLDEPFPINV	Peptide_174	32382.7	30131.3	35798		174	89740.9	#A4C0DC
175	RSVYYSASLDEPFPINVCLY	Peptide_175	15416.3	15152	17559.7		175	152960	#8C73B5
176	YYSASLDEPFPINVCLYDRL	Peptide_176	10152.3	5920.67	12665.7		176	152960	#8C73B5
177	ASLDEPFPINVCLYDRLTKE	Peptide_177	9076.33	5931	14385.7		177	145252	#8C7EBA
178	DEPFPINVCLYDRLTKERQE	Peptide_178	10273	7526.33	15991.7		178	185642	#8848A0
179	PFPINVCLYDRLTKERQEGA	Peptide_179	11546.3	10477.7	19699.3		179	185642	#8848A0
							180	177323	#8953A5
							181	195059	#873A98
							182	195059	#873A98
							183	186754	#88479F
							184	200152	#863293
							185	200152	#863293
							186	170635	#8A5CA9
							187	177940	#8952A5
							188	177940	#8952A5
							189	153276	#8C73B4
							190	162992	#8B66AE
							191	162992	#8B66AE
							192	151765	#8C75B6
							193	161023	#8B68AF
							194	161023	#8B68AF
							195	97803.7	#9CB9D8
							196	107045	#97AED2
							197	107045	#97AED2
							198	66654.6	#BCD1E4
							199	77252.6	#B1C9E0
							200	77252.6	#B1C9E0
							201	59516.2	#C3D6E7
							202	73044.1	#B5CCE2
							203	73044.1	#B5CCE2
							204	59646.2	#C3D6E7
							205	67973.3	#BBD0E4
							206	67973.3	#BBD0E4
							207	60668.1	#C2D5E7
							208	68491.2	#BACFE4
							209	68491.2	#BACFE4
							210	58775.5	#C4D7E8
							211	68463.8	#BACFE4
							212	68463.8	#BACFE4
							213	59205.8	#C4D6E8
							214	68264.8	#BACFE4
							215	68264.8	#BACFE4
							216	59023.3	#C4D6E8
							217	68651.4	#BACFE4
							218	68651.4	#BACFE4
							219	58053.4	#C5D7E8
							220	67831.4	#BBD0E4
							221	67831.4	#BBD0E4
							222	54303.5	#C8DAEA
							223	116544	#92A3CC
							224	116544	#92A3CC
							225	108216	#97ADD2
							226	169337	#8A5EAA
							227	169337	#8A5EAA
							228	161514	#8B68AF
							229	202634	#852E90
							230	202634	#852E90
							231	192946	#873D9B
							232	207693	#84268B
							233	207693	#84268B
							234	198634	#863595
							235	206591	#84298D
							236	206591	#84298D
							237	196963	#863897
							238	209253	#83248A
							239	209253	#83248A
							240	199475	#863494
							241	215988	#821983
							242	215988	#821983
							243	153748	#8C72B4
							244	213442	#831D85
							245	213442	#831D85
							246	152322	#8C74B5
							247	189932	#88429D
							248	189932	#88429D
							249	148811	#8C79B8
							250	159915	#8B6AB0
							251	159915	#8B6AB0
							252	145168	#8C7EBA
							253	156930	#8C6EB2
							254	156930	#8C6EB2
							255	148973	#8C79B8
							256	160095	#8B6AB0
							257	160095	#8B6AB0
							258	147805	#8C7AB8
							259	158190	#8C6CB1
							260	158190	#8C6CB1
							261	141678	#8C83BC
							262	153942	#8C72B4
							263	153942	#8C72B4
							264	94247.5	#9FBDDA
							265	106846	#97AED2
							266	106846	#97AED2
							267	69235.7	#B9CFE4
							268	82861.9	#ABC5DE
							269	82861.9	#ABC5DE
							270	71757.9	#B6CDE3
							271	83108.9	#ABC5DE
							272	83108.9	#ABC5DE
							273	71347.2	#B7CDE3
							274	80605.6	#ADC7DF
							275	80605.6	#ADC7DF
							276	69482.8	#B9CFE4
							277	78064.1	#B0C8E0
							278	78064.1	#B0C8E0
							279	67679.1	#BBD0E4
							280	75014.2	#B3CBE1
							281	75014.2	#B3CBE1
							282	62750.1	#C0D4E6
							283	70185.4	#B8CEE3
							284	70185.4	#B8CEE3
							285	57587.3	#C5D8E8
							286	65213.7	#BDD2E5
							287	65213.7	#BDD2E5
							288	51587.5	#CCDCEB
							289	60082.3	#C3D6E7
							290	60082.3	#C3D6E7
							291	48731.3	#CEDEEC
							292	57399.1	#C5D8E8
							293	57399.1	#C5D8E8
							294	48140.7	#CFDFED
							295	56903.1	#C6D8E9
							296	56903.1	#C6D8E9
							297	48321.8	#CFDFEC
							298	58676.3	#C4D7E8
							299	58676.3	#C4D7E8
							300	51341.2	#CCDCEB
							301	62901.7	#C0D4E6
							302	62901.7	#C0D4E6
							303	55466.4	#C7D9E9
							304	65796.7	#BDD1E5
							305	65796.7	#BDD1E5
							306	58170.2	#C5D7E8
							307	69795.5	#B9CEE3
							308	69795.5	#B9CEE3
							309	61300.7	#C2D5E7
							310	73108.9	#B5CCE2
							311	73108.9	#B5CCE2
							312	64441.1	#BED2E5
							313	75170.6	#B3CBE1
							314	75170.6	#B3CBE1
							315	66408.2	#BCD1E5
							316	77291.6	#B1C9E0
							317	77291.6	#B1C9E0
							318	66937.1	#BCD1E4
							319	76374.9	#B2CAE1
							320	76374.9	#B2CAE1
							321	64814.4	#BED2E5
							322	75342.3	#B3CAE1
							323	75342.3	#B3CAE1
							324	65012	#BDD2E5
							325	75483	#B3CAE1
							326	75483	#B3CAE1
							327	63857.8	#BFD3E6
							328	74093.2	#B4CBE2
							329	74093.2	#B4CBE2
							330	62285	#C0D4E6
							331	73315.4	#B5CCE2
							332	73315.4	#B5CCE2
							333	62586	#C0D4E6
							334	74963	#B3CBE1
							335	74963	#B3CBE1
							336	64079.6	#BED2E5
							337	77662.3	#B1C9E0
							338	77662.3	#B1C9E0
							339	68224.6	#BACFE4
							340	80143.8	#AEC7DF
							341	80143.8	#AEC7DF
							342	69615.9	#B9CEE3
							343	79759.2	#AEC7E0
							344	79759.2	#AEC7E0
							345	69288.2	#B9CFE4
							346	80277.9	#ADC7DF
							347	80277.9	#ADC7DF
							348	70042.5	#B9CEE3
							349	80723.5	#ADC7DF
							350	80723.5	#ADC7DF
							351	69693	#B9CEE3
							352	80173.6	#AEC7DF
							353	80173.6	#AEC7DF
							354	67796.6	#BBD0E4
							355	77808.4	#B0C8E0
							356	77808.4	#B0C8E0
							357	64225.6	#BED2E5
							358	71930.7	#B6CDE3
							359	71930.7	#B6CDE3
							360	60011.5	#C3D6E7
							361	68888	#BACFE4
							362	68888	#BACFE4
							363	58744.6	#C4D7E8
							364	67125.1	#BBD0E4
							365	67125.1	#BBD0E4
							366	56135.4	#C7D9E9
							367	63857.2	#BFD3E6
							368	63857.2	#BFD3E6
							369	53176.2	#CADBEA
							370	61038.7	#C2D5E7
							371	61038.7	#C2D5E7
							372	50558.1	#CDDDEC
							373	61520.2	#C1D4E7
							374	61520.2	#C1D4E7
							375	51508.5	#CCDCEB
							376	61652	#C1D4E7
							377	61652	#C1D4E7
							378	53946.9	#C9DAEA
							379	65110	#BDD2E5
							380	65110	#BDD2E5
							381	56233.6	#C7D9E9
							382	66566.1	#BCD1E4
							383	66566.1	#BCD1E4
							384	58185.7	#C5D7E8
							385	70218.5	#B8CEE3
							386	70218.5	#B8CEE3
							387	62496.8	#C0D4E6
							388	70419.5	#B8CEE3
							389	70419.5	#B8CEE3
							390	62557	#C0D4E6
							391	71374.7	#B7CDE3
							392	71374.7	#B7CDE3
							393	60412.5	#C2D5E7
							394	68211.9	#BACFE4
							395	68211.9	#BACFE4
							396	58068.3	#C5D7E8
							397	67400.4	#BBD0E4
							398	67400.4	#BBD0E4
							399	56237.3	#C7D9E9
							400	65845.1	#BDD1E5
							401	65845.1	#BDD1E5
							402	55512.5	#C7D9E9
							403	66324.7	#BCD1E5
							404	66324.7	#BCD1E5
							405	54291.9	#C8DAEA
							406	68688.9	#BACFE4
							407	68688.9	#BACFE4
							408	60766.1	#C2D5E7
							409	72351.1	#B6CDE2
							410	72351.1	#B6CDE2
							411	63533.5	#BFD3E6
							412	72158.6	#B6CDE2
							413	72158.6	#B6CDE2
							414	64359.2	#BED2E5
							415	80340.1	#ADC7DF
							416	80340.1	#ADC7DF
							417	71008	#B7CEE3
							418	100635	#9BB6D7
							419	100635	#9BB6D7
							420	91027.4	#A2BFDB
							421	115974	#92A3CD
							422	115974	#92A3CD
							423	105162	#98B1D4
							424	114032	#93A6CE
							425	114032	#93A6CE
							426	99634.6	#9CB7D7
							427	114549	#93A5CE
							428	114549	#93A5CE
							429	102964	#99B3D5
							430	110650	#95AAD0
							431	110650	#95AAD0
							432	102025	#9AB4D6
							433	109185	#96ACD1
							434	109185	#96ACD1
							435	93204.4	#A0BDDA
							436	99876.6	#9BB7D7
							437	99876.6	#9BB7D7
							438	70249.5	#B8CEE3
							439	78172.9	#B0C8E0
							440	78172.9	#B0C8E0
							441	53225.9	#CADBEA
							442	61034.9	#C2D5E7
							443	61034.9	#C2D5E7
							444	52165.4	#CBDCEB
							445	60117.3	#C3D6E7
							446	60117.3	#C3D6E7
							447	45202.6	#D2E1EE
							448	54774	#C8DAEA
							449	54774	#C8DAEA
							450	47088.4	#D0E0ED
							451	56962.4	#C6D8E9
							452	56962.4	#C6D8E9
							453	49802	#CDDEEC
							454	60900.2	#C2D5E7
							455	60900.2	#C2D5E7
							456	54228	#C9DAEA
							457	65779.6	#BDD1E5
							458	65779.6	#BDD1E5
							459	57856.2	#C5D7E8
							460	68716.2	#BACFE4
							461	68716.2	#BACFE4
							462	60907.2	#C2D5E7
							463	69430	#B9CFE4
							464	69430	#B9CFE4
							465	61478.1	#C1D4E7
							466	71058.4	#B7CEE3
							467	71058.4	#B7CEE3
							468	61487	#C1D4E7
							469	72502.6	#B6CDE2
							470	72502.6	#B6CDE2
							471	62628.6	#C0D4E6
							472	76475.4	#B2CAE1
							473	76475.4	#B2CAE1
							474	65377.2	#BDD2E5
							475	73930.8	#B4CBE2
							476	73930.8	#B4CBE2
							477	62379.1	#C0D4E6
							478	69956.5	#B9CEE3
							479	69956.5	#B9CEE3
							480	59096.5	#C4D6E8
							481	67098.1	#BBD0E4
							482	67098.1	#BBD0E4
							483	58575.4	#C4D7E8
							484	110364	#95AAD0
							485	110364	#95AAD0
							486	100784	#9BB5D6
							487	156018	#8C6FB3
							488	156018	#8C6FB3
							489	145003	#8C7EBA
							490	190476	#88419D
							491	190476	#88419D
							492	176629	#8954A6
							493	223082	#800E7B
							494	223082	#800E7B
							495	214529	#821C84
							496	238785	#660763
							497	238785	#660763
							498	231208	#730B6F
							499	246978	#590356
							500	246978	#590356
							501	238977	#660763
							502	248385	#570355
							503	248385	#570355
							504	196596	#863897
							505	243947	#5E055B
							506	243947	#5E055B
							507	188713	#88449E
							508	204257	#852C8F
							509	204257	#852C8F
							510	158783	#8C6BB1
							511	170580	#8A5CA9
							512	170580	#8A5CA9
							513	124127	#8D99C8
							514	139082	#8C86BE
							515	139082	#8C86BE
							516	114826	#93A5CE
							517	126337	#8C97C6
							518	126337	#8C97C6
							519	110566	#95AAD0
							520	143337	#8C80BB
							521	143337	#8C80BB
							522	133929	#8C8DC1
							523	149971	#8C78B7
							524	149971	#8C78B7
							525	102620	#9AB4D5
							526	112200	#94A8CF
							527	112200	#94A8CF
							528	96655.7	#9DBAD9
							529	106453	#97AFD3
							530	106453	#97AFD3
							531	94656.2	#9FBCDA
							532	105920	#98AFD3
							533	105920	#98AFD3
							534	104873	#98B1D4
							535	104873	#98B1D4
							536	104873	#98B1D4
							537	93362	#A0BDDA
							538	93362	#A0BDDA
							539	93362	#A0BDDA
							540	60591.3	#C2D5E7
							541	60591.3	#C2D5E7
							542	60591.3	#C2D5E7
							543	44548.7	#D3E2EE
							544	44548.7	#D3E2EE
							545	44548.7	#D3E2EE
							546	34969.1	#DDE9F2
							547	34969.1	#DDE9F2
							548	34969.1	#DDE9F2
							549	25171.4	#E5EFF6
							550	25171.4	#E5EFF6
							551	25171.4	#E5EFF6
							552	13907.8	#EDF5F9
							553	13907.8	#EDF5F9

## Sheet: Fig 4
Fig 4B cumulative cell number					Fig 4B kDNA area [a.u.]			Fig 4C cumulative cell number					Fig 4C kDNA area [a.u.]
replicate 1	day	-tet	+tet		-tet	+tet 3 days		replicate 1	day	-tet	+tet		-tet	+tet 3 days
	0	540000	540000		0.566	3.312			0	523000	523000		0.556	0.535
	1.77	13400000	13200000		0.964	2.516			1.77	13400000	12500000		0.325	0.514
	2.98	99000000	61000000		0.828	3.082			2.98	97000000	96000000		0.472	0.545
	3.88	432000000	140000000		1.08	2.641			3.88	452000000	348000000		0.86	0.545
	4.88	2340000000	424000000		0.566	0.618			4.88	2460000000	2260000000		0.493	1.027
	5.98	14100000000	1232000000		0.828	0.094			5.98	13900000000	12200000000		0.461	0.618
					0.356	0.472							0.545	0.566
replicate 2	day	-tet	+tet		0.514	5.409		replicate 2	day	-tet	+tet		0.566	0.597
	0	540000	540000		1.541	0			0	523000	523000		0.493	0.681
	1.77	13400000	13300000		0.44	0			1.77	13700000	13000000		0.419	0.493
	2.98	97500000	63000000		0.524	0			2.98	102000000	88500000		0.524	0.577
	3.88	480000000	164000000		0.503	0			3.88	460000000	416000000		0.472	1.205
	4.88	2440000000	448000000		0.629	0			4.88	2620000000	2100000000		0.419	0.43
	5.98	14200000000	1168000000		0.482	0			5.98	16300000000	11900000000		0.723	0.556
					0.65	0							0.566	0.556
replicate 3	day	-tet	+tet		0.671	0		replicate 3	day	-tet	+tet		0.535	0.461
	0	540000	540000		0.482	0			0	523000	523000		0.577	0.493
	1.77	15600000	14000000		0.566	0			1.77	14400000	13600000		0.44	1.384
	2.98	111500000	67500000		0.839	0			2.98	105000000	99500000		0.608	0.398
	3.88	508000000	156000000		0.86	0			3.88	468000000	428000000		0.325	0.618
	4.88	2700000000	448000000		1.604	0			4.88	2720000000	2340000000		0.891	0.535
	5.98	17100000000	1328000000		0.503	0			5.98	17000000000	13500000000		0.472	0.577
					0.985	0							0.461	0.524
					0.409	0							1.08	0.482
					1.038	0							0.493	0.692
					0.419	0							0.461	0.943
					0.744	0							0.692	0.545
					0.43	0							0.776	1.247
					0.44	0							0.901	0.482
					0.472	0							0.472	0.472
					0.461	0							0.545	0.535
					0.765	0							0.461	1.048
					0.723	0							0.524	0.461
					0.828	0							0.566	0.692
					1.017	0							0.461	0.587
					0.566	0							0.702	0.545
					0.43	0							0.702	0.692
					0.87	0							1.174	0.472
					0.88	0							0.503	1.09
					0.608	0							0.556	0.818
					0.493	0							0.493	0.451
					0.681	0							0.503	0.629
					0.713	0							0.597	0.734
					0.681	0							0.514	0.472
					0.535	0							0.44	0.587
					0.524	0							0.524	1.017
					0.86	0							0.681	0.608
					0.618	0							1.31	0.461
					0.87	0							0.535	1.216
					0.503	0							0.545	0.398
					0.765	0							0.807	0.744
					0.566	0							0.587	0.419
					0.556	0							0.482	0.419
					0.524	0							1.342	0.44
					1.677	0							0.828
					0.692	0							1.163
					0.639	0							0.618
					1.237	0							0.566
					0.493	0							1.038
					0.849	0							0.577
					0.86	0							0.514
					0.702	0							0.524
					0.65	0
					0.398	0
					0.461	0
						0

## Sheet: Fig 5
Fig 5A kDNA area [a.u.]			Fig 5B kDNA area [a.u.]			Fig 5C kDNA area [a.u.]
-tet	+tet 3 days		-tet	+tet 3 days		-tet	+tet 3 days
0.482	2.075		0.556	1.415		0.681	0.43
0.577	0.503		0.629	0.01		0.482	0.776
0.776	0.388		0.556	1.143		0.566	0.891
0.566	0.147		0.524	1.08		0.65	0.713
0.503	0.702		0.503	0.545		0.388	1.258
0.943	0		0.503	0.304		0.493	1.237
1.006	0		0.524	0.702		0.765	0.608
0.514	0		0.943	0.398		0.639	0
0.514	0		0.178	1.457		0.472	0
1.331	0		0.377	0.126		0.556	0
0.514	0		0.577	0.975		0.461	0
1.143	0		0.65	1.95		0.608	0
0.713	0		1.132	0.147		0.503	0
0.891	0		0.472	1.614		0.094	0
0.545	0		0.577	0.136		0.66	0
0.545	0		0.577	0.503		0.063	0
0.587	0		0.545	0.042		0.409	0
0.545	0		0.43	0.189		0.692	0
0.86	0		0.482	0.01		0.514	0
0.608	0		0.461	1.562		0.273	0
0.629	0		0.577	0		1.048	0
0.618	0		0.493	0		0.818	0
0.618	0		0.566	0		0.681	0
0.828	0		0.681	0		0.587	0
0.765	0		0.451	0		0.514	0
0.65	0		0.524	0		0.587	0
0.472	0		0.461	0		0.566	0
0.765	0		0.566	0		0.577	0
0.713	0		0.776	0		0.765	0
0.587	0		0.43	0		0.503	0
0.734	0		1.101	0		0.587	0
0.577	0		0.503	0		0.556	0
1.195	0		0.587	0		0.797	0
0.702	0		0.577	0		0.419	0
1.08	0		1.216	0		0.608	0
0.692	0		1.122	0		0.671	0.639
0.482	0		0.818	0		0.556	1.153
0.88	0		0.482	0		0.482	0.713
0.587	0		0.639	0		0.765	1.069
0.618	0		0.577	0		0.535	2.893
1.08	0		0.849	0		0.482	0.639
0.43	0.042		0.577	0		0.66	0.587
0.482	0.807		0.618	0		0.556	0.723
0.818	0.629		0.514	0		0.451	0
0.818	0		0.535	0		0.44	0
0.566	0		0.975	0		0.608	0
0.597	0		0.964	0		0.556	0
0.43	0		1.08	0		0.461	0
0.556	0		0.66	0		0.587	0
0.461	0		0.681	0		0.618	0
0.44	0		0.545	0		0.577	0
0.629	0		0.86			0.577	0
0.514	0		0.304			0.88	0
0.828	0		0.744			0.692	0
1.205	0		0.702			0.702	0
0.587	0		0.597			0.43	0
0.493	0		0.86			0.472	0
0.493	0		1.394			0.577	0
0.472	0		0.503			1.111	0
0.461	0					0.419	0
0.451	0					0.388	0
0.639	0					0.388	0
1.017	0					0.943	0
1.226	0					0.639	0
1.122	0					0.398	0
0.692	0					0.577	0
0.828	0					0.43	0
0.597	0						0
0.482	0						0
0.671	0
0.818	0
0.66	0
0.482	0
0.493	0
0.535	0
0.545	0
0.87	0
0.451	0
0.493	0
0.514	0
0.713	0
0.566	0
0.922	0
0.482	0
0.514

## Sheet: Fig 6
Fig 6B kDNA area [a.u.]			Fig 6C kDNA area [a.u.]			Fig 6D kDNA area [a.u.]
-tet	+tet 3 days		-tet	+tet 3 days		-tet	+tet 3 days
0.524	0.681		0.472	0.608		0.262	0.765
0.44	0.807		0.472	0.461		0.44	0.535
0.556	1.289		1.163	0.451		0.472	0.514
0.419	0.419		0.964	0.545		0.451	0.587
0.398	0.472		0.514	0.419		0.597	0.639
0.943	0.566		0.556	0.461		0.01	0.031
0.503	0.461		0.493	0.713		0.01	0.577
0.912	0.524		0.545	1.08		0.566	0.671
0.43	0.807		0.692	0.514		0.419	0.597
0.514	0.493		1.006	0.807		0.482	0.713
0.367	0.577		1.017	0.482		0.356	0.493
0.44	0.577		2.222	0.608		0.409	0.367
0.702	0.461		0.503	1.226		0.388	0.566
0.493	0.524		0.451	0.293		0.566	0.577
1.394	0.304		0.44	0.419		0.755	0.451
0.314	0.524		0.86	1.111		0.535	0.482
0.66	0.524		0.608	0.535		0.451	0.629
0.409	0.493		0.702	0.566		0.608	0.755
0.388	0.566		0.587	0.472		0.807	0.556
0.43	1.205		0.545	0.577		1.017	0.514
0.388	0.618		0.587	0.231		0.388	1.53
1.017	0.493		0.535	0.88		1.247	1.258
0.482	0.503		0.744	0.943		0.964	0.419
0.545	0.545		1.006	0.545		0.461	1.562
0.44	1.038		0.472	0.388		0.482	0.524
0.985	0.639		0.482	0.556		0.44	0.335
0.535	0.66		0.692	0.807		0.901	0.922
0.545	0.618		0.912	0.524		0.482	0.587
0.524	0.493		1.101	0.472		1.038	0.608
0.556	0.44		0.461	1.069		0.629	0.461
0.639	0.503		0.639	0.723		0.577	0.524
0.618	0.608		0.472	0.996		0.43	0.587
0.671	0.514		0.681	1.226		0.44	0.44
0.461	0.639		0.493	0.818		1.331	0.44
1.216	0.734		0.304	0.514		0.493	0.681
0.503	0.535		0	0.545		0.409	0.556
0.629	1.122		0.503	0.692		0.482	0.524
0.451	0.566		0.545	0.839		0.828	0.524
0.451	0.597		0.388	0.577		0.514	0.734
0.629	0.535		0.671	0.472		0.744	1.069
0.503	0.933		0.419	0.681		0.597	0.377
0.943	0.461		0.503	0.451		0.577	0.545
0.419	0.44		0.608	1.027		1.08	0.43
0.933	0.975		0.472	0.503		0.566	0.398
0.618	0.849		1.195	0.566		0.818	0.283
0.398	0.419		0.996	1.101		0.461	0.524
0.451	0.293		1.331	0.912		0.461	0.314
0.943	0.388		0.503	1.08		0.618	0.545
0.419	0.556		0.44	1.436		0.597	0.493
0.755	0.618		0.524	0.493		0.618	0.419
0.828	0.377		0.409	0.608		0.44	0.755
1.247	0.43		0.786	0.566		0.461	0.325
1.143	0.472		0.503	0.063			0.933
	0.44		0.744	0.639			0.419
	0.335		0.681	0.44			0.472
	0.828		0.545	0.545			0.524
	0.765		0.65	0.493			0.597
	0.482		0.86				0.503
	0.461		0.43				0.535
	0.849		0.545				0.618
	1.111		0.356				0.409
	0.398		0.797				0.618
	0.985		0.461				0.43
	0.419		0.985				1.426
	0.514		0.66				0.535
	0.66		0.273				0.545
	0.514		0.744				1.069
	0.681		0.65				0.472
	0.451		0.556				0.44
			0.681				0.912
			0.933				0.734
			0.765				0.136
			0.629				0.964
			1.132				1.184
			0.524				0.514
							0.503
							0.514
							0.514

## Sheet: Fig 7
Fig 7B kDNA area [a.u.]			Fig 7C kDNA area [a.u.]
-tet	+tet 3 days		-tet	+tet 3 days
0.975	0.063		0.765	0.556
0.409	0.996		0.419	0.094
0.503	2.746		0.577	0.094
0.922	0.524		0.419	0.01
0.807	3.176		0.419	2.862
1.09	0.094		0.482	0.377
0.524	0.147		0.514	1.31
0.461	3.49		0.608	0.147
0.524	3.113		0.514	2.802
0.88	1.352		0.503	0
0.084	2.191		0.618	0
0.545	0		0.514	0
0.514	0		0.587	0
0.681	0		0.472	0
0.922	0		0.451	0
0.65	0		1.101	0
0.545	0		0.849	0
0.514	0		0.514	0
0.975	0		0.43	0
0.587	0		0.597	0
1.237	0		0.577	0
0.629	0		0.566	0
0.608	0		0.524	0
0.744	0		1.09	0
0.524	0		0.65	0
0.776	0		0.524	0
0.964	0		0.273	0
1.258	0		1.394	0
0.786	0		0.87	0
1.268	0		0.587	0
0.524	0		1.006	0
0.66	0		0.535	0
1.153	0		0.786	0
0.618	0		1.09	0
1.038	0		0.43	0
0.87	0.063		0.734	0
0.839	2.159		0.356	0
0.503	2.109		0.503	0
1.132	0.136		0.514	0
1.771	0.65		0.577	0
0.493	2.044		1.132	1.478
0.786	0		0.597	0.021
0.482	0		1.059	0.451
0.786	0		0.451	0.262
0.681	0		0.472	1.163
0.723	0		0.597	0.388
0.954	0		1.279	0.535
1.195	0		1.709	0.052
1.604	0		0.524	0.199
0.346	0		0.409	1.95
0.608	0		0.577	1.9
0.545	0		0.597	0.566
0.377	0		0.514	0.073
0.335	0		0.577	1.855
0.493	0		0.545	0.755
0.566	0		0.493	0
0.556	0		0.545	0
1.006	0		0.409	0
0.744	0		0.566	0
1.08	0		1.006	0
0.482	0		0.849	0
1.132	0		0.472	0
0.671	0		0.503	0
0.545	0		0.692	0
0.912	0		0.755	0
0.43	0		0.388	0
0.472	0		0.419	0
0.66	0		0.524	0
0.503	0		0.608	0
0.482	0		0.514	0
0.566	0		0.608	0
0.587	0		0.608	0
0.283	0		0.063	0
0.954	0		1.415	0
0.524	0		0.482	0
0.587	0		1.048	0
0.461	0		0.66	0
0.556	0		0.608	0
	0		0.398	0
			0.597	0
			0.87	0
			0.765	0
			0.639	0
			0.807	0
			0	0
			0	0
				0
				0
				0
				0

## Sheet: S2 Fig
S3 Fig A Shannon's entropy TAC60 genes					S3 Fig B Shannon's entropy p166 genes
msa position	Shannon's entropy	entropy along T.brucei TAC60	gap in T.brucei TAC60		msa position	Shannon's entropy	entropy along T.brucei p166	gap in T.brucei p166
1	NA				1	NA
2	NA				2	NA
3	NA				3	1.28067	1	0
4	NA				4	1.79248	1	0
5	NA				5	1.4183	1	0
6	NA				6	1.88792	1	0
7	NA				7	2.85539	1	0
8	NA				8	2.68872	1	0
9	NA				9	1.78067	1	0
10	NA				10	2.12581	1	0
11	NA				11	2.85539	1	0
12	NA				12	2.4183	1	0
13	NA				13	2.05459	0	1
14	NA				14	1.95083	0	1
15	NA				15	1.82501	0	1
16	NA				16	1.65002	0	1
17	NA				17	1.78416	0	1
18	NA				18	0.979869	0	1
19	NA				19	NA
20	NA				20	NA
21	NA				21	NA
22	NA				22	NA
23	NA				23	NA
24	NA				24	NA
25	NA				25	NA
26	NA				26	NA
27	NA				27	NA
28	NA				28	NA
29	NA				29	1.65002	0	1
30	NA				30	2.45915	1	0
31	NA				31	2.45915	1	0
32	NA				32	2.75163	1	0
33	NA				33	2.85539	1	0
34	NA				34	2.52206	1	0
35	NA				35	2.25163	1	0
36	NA				36	3.02206	1	0
37	NA				37	2.52206	1	0
38	NA				38	2.85539	1	0
39	NA				39	2.75163	1	0
40	NA				40	3.08496	1	0
41	NA				41	2.58496	1	0
42	NA				42	2.05459	1	0
43	NA				43	2.62581	1	0
44	NA				44	1.88792	1	0
45	NA				45	2.58496	1	0
46	NA				46	2.58496	1	0
47	NA				47	2.18872	1	0
48	NA				48	2.52206	1	0
49	NA				49	2.62581	1	0
50	NA				50	2.62581	1	0
51	NA				51	3.08496	1	0
52	NA				52	2.4183	1	0
53	NA				53	2.4183	1	0
54	NA				54	2.52206	1	0
55	NA				55	2.28416	1	0
56	NA				56	NA
57	NA				57	NA
58	NA				58	NA
59	NA				59	NA
60	NA				60	NA
61	NA				61	NA
62	NA				62	1.45915	1	0
63	NA				63	1.4183	1	0
64	NA				64	1.72957	1	0
65	NA				65	1.72957	1	0
66	NA				66	1.04085	1	0
67	NA				67	1.04085	1	0
68	NA				68	1.4183	1	0
69	NA				69	0.650022	1	0
70	NA				70	1.25163	1	0
71	NA				71	1.95915	1	0
72	NA				72	1.25163	1	0
73	NA				73	1.04085	1	0
74	NA				74	1.04085	1	0
75	NA				75	1.61401	1	0
76	NA				76	1.4183	1	0
77	NA				77	1.9183	1	0
78	NA				78	1.61401	1	0
79	NA				79	2.58496	1	0
80	NA				80	2.68872	1	0
81	NA				81	NA
82	NA				82	NA
83	NA				83	NA
84	NA				84	2.85539	1	0
85	NA				85	2.4183	1	0
86	0.773228	1	0		86	1.4183	1	0
87	1.14511	1	0		87	2.68872	1	0
88	1.892	1	0		88	1.4183	1	0
89	2.35353	1	0		89	1.78067	1	0
90	2.19201	1	0		90	1.61401	1	0
91	1.14511	1	0		91	2.12581	1	0
92	1.66918	1	0		92	0.650022	1	0
93	2.44931	0	1		93	1.04085	1	0
94	1.82303	0	1		94	0.650022	1	0
95	2.28778	0	1		95	1.61401	1	0
96	2.44163	0	1		96	0.650022	1	0
97	NA				97	1.38443	1	0
98	1.5734	0	1		98	1.4183	1	0
99	2.31582	0	1		99	2.28416	1	0
100	1.892	0	1		100	0.650022	1	0
101	1.2389	0	1		101	0.650022	1	0
102	1.5734	0	1		102	2.05459	1	0
103	1.5734	0	1		103	0.650022	1	0
104	1.5734	0	1		104	0.650022	1	0
105	1.50588	1	0		105	1.61401	1	0
106	0.773228	1	0		106	1.04085	1	0
107	2.31582	1	0		107	1.95915	1	0
108	2.50738	1	0		108	1.04085	1	0
109	2.35353	1	0		109	0.650022	1	0
110	1.50588	1	0		110	1.95083	1	0
111	1.66918	1	0		111	1.04085	1	0
112	2.19969	1	0		112	1.58496	1	0
113	0.991264	1	0		113	2.75163	1	0
114	2.03494	1	0		114	1.20752	1	0
115	1.14511	1	0		115	2.45083	1	0
116	1.54659	1	0		116	0.816689	1	0
117	1.35203	1	0		117	1.78067	1	0
118	1.85429	1	0		118	1.4183	1	0
119	2.14162	1	0		119	1.61401	1	0
120	1.88109	1	0		120	2.28416	1	0
121	2.56545	1	0		121	1.58496	1	0
122	1.5734	1	0		122	1.78067	1	0
123	2.65354	1	0		123	2.22125	1	0
124	1.70044	1	0		124	2.35539	1	0
125	2.03494	1	0		125	1.25163	1	0
126	1.70044	1	0		126	2.52206	1	0
127	0.991264	1	0		127	2.11749	1	0
128	2.19969	1	0		128	NA
129	2.13394	1	0		129	2.29248	1	0
130	2.65354	1	0		130	2.58496	1	0
131	1.85429	0	1		131	2.29248	1	0
132	2.03494	0	1		132	1.89624	1	0
133	2.14162	1	0		133	2.12581	1	0
134	2.14162	1	0		134	2.18872	1	0
135	2.4997	1	0		135	2.29248	1	0
136	1.50588	1	0		136	2.29248	1	0
137	1.35203	1	0		137	2.28416	1	0
138	2.04584	1	0		138	2.29248	1	0
139	1.5734	1	0		139	NA
140	2.03494	1	0		140	NA
141	2.18879	1	0		141	NA
142	1.14511	1	0		142	2.79248	0	1
143	1.50588	1	0		143	1.5511	0	1
144	1.50588	1	0		144	1.89624	0	1
145	1.72725	1	0		145	2.22125	0	1
146	1.19818	1	0		146	1.89624	0	1
147	1.66918	1	0		147	2.22125	0	1
148	2.28778	1	0		148	1.78067	0	1
149	1.82303	1	0		149	1.61401	0	1
150	2.4116	1	0		150	1.78067	1	0
151	1.70044	1	0		151	1.25163	1	0
152	2.35353	1	0		152	1.94734	1	0
153	2.19201	1	0		153	1.72957	1	0
154	2.28778	1	0		154	1.20752	1	0
155	1.35203	1	0		155	2.12581	1	0
156	2.4997	1	0		156	1.78067	1	0
157	2.71929	1	0		157	1.4183	1	0
158	2.65354	1	0		158	1.78067	1	0
159	3.02699	1	0		159	0.918296	1	0
160	1.50588	1	0		160	0	1	0
161	2.03494	1	0		161	0	1	0
162	1.19818	1	0		162	1.20752	1	0
163	1.50588	1	0		163	1.78416	1	0
164	1.50588	1	0		164	0.816689	1	0
165	2.04584	0	1		165	0.413817	1	0
166	1.88109	0	1		166	0.650022	1	0
167	2.03494	1	0		167	1.18872	1	0
168	1.70044	1	0		168	0.979869	1	0
169	1.14511	1	0		169	0.816689	1	0
170	2.18879	1	0		170	1.45915	1	0
171	0.773228	1	0		171	1.18872	1	0
172	2.04584	1	0		172	0.413817	1	0
173	2.19969	1	0		173	1.72957	1	0
174	2.19969	1	0		174	1.62581	1	0
175	NA				175	1.78067	1	0
176	1.98777	0	1		176	1.18872	1	0
177	2.77736	0	1		177	1.58496	1	0
178	2.13394	1	0		178	1.95915	1	0
179	2.03494	1	0		179	1.95915	1	0
180	2.03494	1	0		180	1.20752	1	0
181	0.991264	1	0		181	1.78067	1	0
182	2.14162	1	0		182	1.5511	1	0
183	1.54858	1	0		183	1.58496	1	0
184	0.391244	1	0		184	2.28416	1	0
185	1.14511	1	0		185	1.28067	1	0
186	1.50588	1	0		186	1.72957	1	0
187	1.892	0	1		187	1.55459	1	0
188	NA				188	2.22125	1	0
189	NA				189	1.5511	1	0
190	1.7605	0	1		190	2.05459	1	0
191	1.29574	0	1		191	2.4183	1	0
192	1.29574	0	1		192	2.22125	1	0
193	1.29574	0	1		193	2.35539	1	0
194	1.82625	0	1		194	1.45915	1	0
195	1.29574	0	1		195	1.78416	1	0
196	1.7605	0	1		196	1.61401	1	0
197	1.29574	0	1		197	1.38443	1	0
198	1.82625	0	1		198	0	1	0
199	1.82625	0	1		199	1.72957	1	0
200	1.2389	0	1		200	1.78067	1	0
201	1.5734	0	1		201	1.18872	1	0
202	1.70044	1	0		202	0.979869	1	0
203	1.70044	1	0		203	1.55459	1	0
204	2.03816	1	0		204	1.94734	1	0
205	1.66918	0	1		205	0	1	0
206	1.14511	1	0		206	1.04085	1	0
207	0.391244	1	0		207	1.58496	1	0
208	0.773228	1	0		208	1.78067	1	0
209	2.34585	1	0		209	0.816689	1	0
210	1.14511	1	0		210	1.89624	1	0
211	NA				211	2.58496	1	0
212	1.14012	1	0		212	2.08496	1	0
213	1.14511	1	0		213	2.12581	1	0
214	0.773228	1	0		214	NA
215	0.391244	1	0		215	NA
216	0.391244	1	0		216	NA
217	0.773228	1	0		217	NA
218	1.14511	1	0		218	1.65002	0	1
219	0.773228	1	0		219	1.78416	0	1
220	1.61433	1	0		220	1.48336	0	1
221	0.391244	1	0		221	NA
222	2.18879	1	0		222	1.89624	1	0
223	0.773228	1	0		223	1.82501	1	0
224	1.2389	1	0		224	1.61401	1	0
225	1.85429	1	0		225	2.18872	1	0
226	2.4997	1	0		226	2.58496	1	0
227	1.88109	1	0		227	1.95915	1	0
228	1.5734	1	0		228	2.45083	1	0
229	2.28778	1	0		229	2.45083	1	0
230	2.35353	1	0		230	2.58496	1	0
231	1.50588	1	0		231	2.58496	1	0
232	1.82303	1	0		232	2.35539	1	0
233	1.35203	1	0		233	1.95915	1	0
234	1.70044	1	0		234	2.4183	1	0
235	2.03816	1	0		235	NA
236	1.35203	1	0		236	NA
237	0.991264	1	0		237	NA
238	0.391244	1	0		238	NA
239	0.773228	1	0		239	1.62581	0	1
240	0	1	0		240	2.28416	1	0
241	0.991264	1	0		241	2.75163	1	0
242	2.35353	1	0		242	1.62581	1	0
243	0.995727	1	0		243	2.22125	1	0
244	1.2389	1	0		244	1.78067	1	0
245	1.88109	1	0		245	2.05459	1	0
246	1.85429	1	0		246	1.78067	1	0
247	1.73815	1	0		247	1.4183	1	0
248	1.66918	1	0		248	1.20752	1	0
249	1.70044	1	0		249	0.413817	1	0
250	0	1	0		250	2.22125	1	0
251	0.619382	1	0		251	1.62581	1	0
252	1.35203	1	0		252	1.04085	1	0
253	2.03494	1	0		253	1.58496	1	0
254	1.2389	1	0		254	1.61401	1	0
255	1.14511	1	0		255	1.5511	1	0
256	1.85429	1	0		256	2.12581	1	0
257	2.28778	1	0		257	2.4183	0	1
258	1.82303	1	0		258	1.78067	0	1
259	0.391244	1	0		259	2.12581	0	1
260	1.35203	1	0		260	1.20752	1	0
261	1.29574	1	0		261	2.08496	1	0
262	1.82303	1	0		262	2.52206	1	0
263	1.14012	1	0		263	2.35539	1	0
264	2.28778	1	0		264	2.12581	1	0
265	2.07587	1	0		265	1.72957	1	0
266	1.98777	1	0		266	2.45083	1	0
267	1.35203	1	0		267	2.61749	1	0
268	2.03816	1	0		268	2.05459	1	0
269	2.4997	1	0		269	2.45083	1	0
270	2.35353	1	0		270	2.22125	1	0
271	2.19969	1	0		271	NA
272	2.14162	1	0		272	2.05459	1	0
273	1.54659	1	0		273	2.12581	1	0
274	2.35353	1	0		274	3.02206	1	0
275	3.08506	1	0		275	1.25163	1	0
276	2.77736	1	0		276	2.29248	1	0
277	2.19969	1	0		277	2.68872	1	0
278	2.19969	1	0		278	2.05459	1	0
279	2.03494	1	0		279	2.28416	1	0
280	2.65354	1	0		280	1.78067	1	0
281	2.80739	1	0		281	1.95083	1	0
282	2.19969	1	0		282	2.58496	1	0
283	2.4116	1	0		283	1.18872	1	0
284	2.4997	1	0		284	2.52206	1	0
285	2.19201	0	1		285	NA
286	2.10391	0	1		286	NA
287	1.29574	0	1		287	NA
288	1.91434	0	1		288	NA
289	1.61433	0	1		289	1.88792	1	0
290	2.13394	0	1		290	1.95915	1	0
291	1.91434	0	1		291	2.18872	1	0
292	2.19201	0	1		292	2.28416	1	0
293	2.28778	0	1		293	0.816689	1	0
294	2.19201	0	1		294	1.04085	1	0
295	NA				295	2.05459	1	0
296	NA				296	2.22125	1	0
297	NA				297	1.95915	1	0
298	NA				298	2.22125	1	0
299	NA				299	1.78067	1	0
300	2.13394	0	1		300	1.78067	1	0
301	2.14162	1	0		301	0.816689	1	0
302	0.991264	1	0		302	2.08496	1	0
303	0.773228	1	0		303	2.45083	0	1
304	1.70044	1	0		304	1.04085	1	0
305	0.773228	1	0		305	2.22125	1	0
306	0.391244	1	0		306	2.28416	1	0
307	1.2389	1	0		307	1.95915	1	0
308	2.18879	1	0		308	1.9183	1	0
309	1.70044	1	0		309	1.95915	1	0
310	0	1	0		310	2.12581	1	0
311	1.82303	1	0		311	1.62581	1	0
312	0.391244	1	0		312	1.78067	1	0
313	0.991264	1	0		313	2.58496	1	0
314	1.61433	1	0		314	2.08496	0	1
315	2.28778	1	0		315	2.35539	0	1
316	0.995727	1	0		316	2.4183	0	1
317	0	1	0		317	2.12581	0	1
318	0.991264	1	0		318	2.25163	0	1
319	0.77935	1	0		319	NA
320	0.991264	1	0		320	NA
321	0	1	0		321	1.48336	0	1
322	1.70044	1	0		322	1.65002	0	1
323	2.19201	1	0		323	1.78416	0	1
324	1.46048	1	0		324	1.65002	0	1
325	0	1	0		325	1.95083	0	1
326	2.4997	1	0		326	2.18872	0	1
327	1.85429	1	0		327	2.45083	0	1
328	0.77935	1	0		328	1.5511	1	0
329	1.48853	1	0		329	1.20752	1	0
330	1.70044	1	0		330	1.58496	1	0
331	1.91434	1	0		331	2.05459	1	0
332	0	1	0		332	1.4183	1	0
333	1.48853	1	0		333	1.04085	1	0
334	1.54659	1	0		334	1.4183	1	0
335	2.65354	1	0		335	1.78067	1	0
336	0.773228	1	0		336	0.413817	1	0
337	0.961237	1	0		337	1.28067	1	0
338	0	1	0		338	1.32501	1	0
339	1.54659	1	0		339	2.35539	1	0
340	0.773228	1	0		340	0.816689	1	0
341	1.2389	1	0		341	1.78416	1	0
342	0.890492	1	0		342	1.5511	1	0
343	0.995727	1	0		343	2.45083	1	0
344	1.54858	1	0		344	0.413817	1	0
345	2.03494	1	0		345	1.4183	1	0
346	2.77736	1	0		346	0.650022	1	0
347	1.70044	1	0		347	2.75163	1	0
348	2.19969	1	0		348	0.413817	1	0
349	2.19969	1	0		349	1.62581	1	0
350	2.19969	1	0		350	2.4183	1	0
351	NA				351	1.61401	1	0
352	NA				352	1.45915	1	0
353	2.65354	1	0		353	1.78067	1	0
354	2.19969	1	0		354	1.20752	1	0
355	2.34585	1	0		355	1.95915	1	0
356	1.14511	1	0		356	0.816689	1	0
357	2.35353	1	0		357	1.4183	1	0
358	1.14511	1	0		358	2.22125	1	0
359	2.65354	1	0		359	2.75163	1	0
360	1.85429	1	0		360	2.35539	1	0
361	2.66123	1	0		361	2.75163	1	0
362	2.62352	1	0		362	1.85539	1	0
363	2.19969	1	0		363	1.78067	1	0
364	2.31582	1	0		364	NA
365	1.48853	1	0		365	2.05459	0	1
366	2.44163	1	0		366	2.22125	0	1
367	2.44931	1	0		367	2.52206	0	1
368	2.4997	1	0		368	2.12581	1	0
369	2.03494	1	0		369	1.28067	1	0
370	NA				370	2.29248	1	0
371	NA				371	2.05459	1	0
372	NA				372	NA
373	NA				373	NA
374	1.892	0	1		374	NA
375	1.73815	0	1		375	NA
376	1.892	0	1		376	1.5511	1	0
377	2.03816	0	1		377	1.4183	1	0
378	1.892	0	1		378	2.18872	1	0
379	2.46967	0	1		379	1.95915	1	0
380	1.73815	0	1		380	2.85539	1	0
381	1.35203	0	1		381	1.94734	1	0
382	2.03494	0	1		382	1.95915	1	0
383	2.03494	1	0		383	2.61749	1	0
384	1.73815	1	0		384	2.12581	1	0
385	0.773228	1	0		385	1.58496	1	0
386	0.773228	1	0		386	2.05459	1	0
387	1.66918	1	0		387	1.4183	1	0
388	0.773228	1	0		388	2.12581	1	0
389	0	1	0		389	1.78416	1	0
390	2.03494	1	0		390	1.78416	1	0
391	0.773228	1	0		391	0.816689	1	0
392	1.14511	1	0		392	1.58496	1	0
393	0.77935	1	0		393	1.04085	1	0
394	0.391244	1	0		394	0.816689	1	0
395	0.391244	1	0		395	1.4183	1	0
396	1.66918	1	0		396	2.22125	1	0
397	0.391244	1	0		397	1.72957	1	0
398	0.391244	1	0		398	1.04085	1	0
399	2.62352	1	0		399	1.32501	1	0
400	0.991264	1	0		400	1.4183	1	0
401	1.19818	1	0		401	1.25163	1	0
402	1.92202	1	0		402	1.04085	1	0
403	2.03494	1	0		403	1.78067	1	0
404	1.54659	1	0		404	2.12581	1	0
405	0.773228	1	0		405	1.72957	1	0
406	1.41956	1	0		406	1.94734	1	0
407	2.19969	1	0		407	2.18872	1	0
408	1.35203	1	0		408	1.4183	1	0
409	1.66918	1	0		409	1.5	1	0
410	1.5734	1	0		410	0.816689	1	0
411	2.03494	1	0		411	1.4183	1	0
412	2.77736	1	0		412	1.4183	1	0
413	2.19969	1	0		413	2.61749	1	0
414	2.56545	1	0		414	1.58496	1	0
415	2.35353	1	0		415	1.94734	1	0
416	2.35353	1	0		416	2.29248	1	0
417	NA				417	NA
418	NA				418	NA
419	2.03494	1	0		419	NA
420	2.4997	1	0		420	2.12581	1	0
421	1.48853	1	0		421	2.58496	1	0
422	1.88109	1	0		422	2.29248	1	0
423	2.56545	1	0		423	1.58496	1	0
424	2.77736	1	0		424	2.75163	1	0
425	1.82303	1	0		425	2.45915	1	0
426	1.70044	1	0		426	1.78416	1	0
427	2.03494	1	0		427	2.05459	1	0
428	2.46967	1	0		428	2.12581	1	0
429	2.19969	1	0		429	2.75163	1	0
430	2.71929	1	0		430	2.35539	1	0
431	2.35353	1	0		431	2.62581	1	0
432	2.4116	1	0		432	2.12581	1	0
433	1.82303	1	0		433	2.28416	1	0
434	1.83393	1	0		434	1.72957	1	0
435	2.44163	1	0		435	2.28416	1	0
436	2.03494	1	0		436	1.78416	1	0
437	2.35353	1	0		437	2.22125	1	0
438	2.56545	1	0		438	2.11749	1	0
439	1.85429	1	0		439	1.78067	1	0
440	2.28778	1	0		440	2.11749	1	0
441	2.03494	1	0		441	1.78067	1	0
442	2.03494	1	0		442	1.89624	1	0
443	1.70044	1	0		443	1.4183	1	0
444	1.85429	1	0		444	1.5511	1	0
445	2.62352	1	0		445	1.5511	1	0
446	2.03494	1	0		446	2.28416	1	0
447	2.28778	1	0		447	1.78067	1	0
448	1.73815	1	0		448	1.5511	1	0
449	2.19969	1	0		449	1.72957	1	0
450	2.28778	1	0		450	1.78067	1	0
451	1.85429	1	0		451	1.4183	1	0
452	1.54659	1	0		452	2.12581	1	0
453	1.82303	1	0		453	1.78067	1	0
454	2.03494	1	0		454	0.816689	1	0
455	2.77736	1	0		455	1.82501	1	0
456	1.88109	1	0		456	1.61401	1	0
457	2.93121	0	1		457	1.58496	1	0
458	2.80739	0	1		458	1.4183	1	0
459	1.892	0	1		459	0.413817	1	0
460	1.892	0	1		460	2.28416	1	0
461	1.892	0	1		461	1.4183	1	0
462	2.19201	0	1		462	1.95915	1	0
463	2.77736	0	1		463	1.28067	1	0
464	1.98777	0	1		464	1.38443	1	0
465	2.19969	0	1		465	1.61401	1	0
466	1.5734	0	1		466	1.72957	1	0
467	2.71929	0	1		467	1.58496	1	0
468	2.14162	0	1		468	0.413817	1	0
469	2.03494	1	0		469	1.5511	1	0
470	2.65354	1	0		470	1.95915	1	0
471	2.93121	1	0		471	1.4183	1	0
472	2.77736	1	0		472	1.78067	1	0
473	2.62352	1	0		473	2.45083	1	0
474	2.35353	1	0		474	1.4183	1	0
475	2.4997	1	0		475	1.18872	1	0
476	2.34585	1	0		476	1.78416	1	0
477	1.70044	1	0		477	2.25163	1	0
478	1.35203	1	0		478	1.88792	1	0
479	2.4116	1	0		479	1.4183	1	0
480	1.48853	1	0		480	2.29248	1	0
481	2.4997	1	0		481	2.18872	1	0
482	2.50738	1	0		482	1.04085	1	0
483	2.46967	1	0		483	1.28067	1	0
484	2.31582	1	0		484	2.12581	1	0
485	1.61433	1	0		485	1.72957	1	0
486	2.35353	1	0		486	1.78067	1	0
487	2.28778	1	0		487	2.22125	1	0
488	2.03816	1	0		488	2.12581	1	0
489	1.85429	1	0		489	1.18872	1	0
490	2.14162	1	0		490	2.12581	1	0
491	2.4997	1	0		491	2.45083	1	0
492	2.77736	0	1		492	2.45083	1	0
493	2.77736	0	1		493	1.95915	1	0
494	2.66123	0	1		494	2.45083	1	0
495	1.70044	0	1		495	2.4183	1	0
496	2.56545	0	1		496	2.52206	1	0
497	2.19969	0	1		497	2.35539	1	0
498	1.82303	0	1		498	2.52206	1	0
499	2.46967	0	1		499	2.22125	1	0
500	2.56545	0	1		500	2.75163	1	0
501	2.03816	0	1		501	1.95915	1	0
502	2.31582	0	1		502	2.28416	1	0
503	2.31582	0	1		503	2.62581	1	0
504	2.14162	0	1		504	2.29248	1	0
505	1.85429	1	0		505	2.4183	1	0
506	1.35203	1	0		506	2.18872	1	0
507	1.70044	1	0		507	2.18872	1	0
508	2.35353	1	0		508	2.58496	1	0
509	2.19969	1	0		509	2.4183	1	0
510	2.35353	1	0		510	2.18872	1	0
511	2.65354	1	0		511	2.75163	1	0
512	2.93121	1	0		512	2.68872	1	0
513	1.85429	1	0		513	NA
514	NA				514	NA
515	NA				515	NA
516	NA				516	NA
517	NA				517	NA
518	NA				518	NA
519	NA				519	NA
520	NA				520	NA
521	NA				521	NA
522	NA				522	NA
523	NA				523	NA
524	1.7605	0	1		524	NA
525	2.28778	1	0		525	NA
526	2.19969	1	0		526	NA
527	1.82303	1	0		527	2.4183	1	0
528	2.31582	1	0		528	2.75163	1	0
529	3.02699	1	0		529	2.45083	1	0
530	1.88109	1	0		530	2.45083	1	0
531	2.4997	1	0		531	2.45083	1	0
532	2.35353	1	0		532	2.58496	1	0
533	2.35353	1	0		533	2.45083	1	0
534	2.03494	1	0		534	1.95915	1	0
535	1.82303	1	0		535	2.35539	1	0
536	2.71929	1	0		536	1.38443	1	0
537	2.4997	1	0		537	2.12581	1	0
538	NA				538	0.816689	1	0
539	NA				539	1.95915	1	0
540	NA				540	2.58496	1	0
541	NA				541	1.25163	1	0
542	NA				542	2.05459	1	0
543	NA				543	1.18872	1	0
544	NA				544	1.72957	1	0
545	1.83393	0	1		545	1.4183	1	0
546	0.995727	0	1		546	1.95083	1	0
547	1.61433	0	1		547	1.89624	1	0
548	1.46048	0	1		548	1.95083	1	0
549	1.31432	0	1		549	2.45083	1	0
550	1.61433	0	1		550	1.89624	1	0
551	0.995727	0	1		551	2.28416	1	0
552	1.892	0	1		552	2.75163	1	0
553	1.46048	0	1		553	2.18872	1	0
554	1.61433	0	1		554	2.18872	1	0
555	1.73815	0	1		555	1.72957	1	0
556	2.03816	0	1		556	2.35539	1	0
557	2.19201	0	1		557	2.12581	1	0
558	1.91434	0	1		558	2.75163	1	0
559	2.19201	0	1		559	2.18872	1	0
560	1.82625	0	1		560	1.95915	1	0
561	1.91434	0	1		561	2.12581	1	0
562	1.29574	0	1		562	1.78067	1	0
563	0.961237	0	1		563	0.816689	1	0
564	1.66918	1	0		564	2.25163	1	0
565	1.54659	1	0		565	1.20752	1	0
566	2.19969	1	0		566	1.94734	1	0
567	1.66918	1	0		567	1.5511	1	0
568	1.70044	1	0		568	1.94734	1	0
569	2.19969	1	0		569	1.94734	1	0
570	1.72725	1	0		570	1.5511	1	0
571	2.13394	1	0		571	1.4183	1	0
572	1.19818	1	0		572	1.20752	1	0
573	1.66918	1	0		573	1.58496	1	0
574	0.991264	1	0		574	1.4183	1	0
575	1.88109	1	0		575	1.78416	1	0
576	1.88431	1	0		576	1.78067	1	0
577	1.66918	1	0		577	1.78067	1	0
578	1.892	0	1		578	2.45083	1	0
579	2.19201	0	1		579	1.94734	1	0
580	1.5734	0	1		580	1.4183	1	0
581	1.91434	0	1		581	1.95915	1	0
582	2.14162	0	1		582	1.61401	1	0
583	1.73815	0	1		583	2.35539	1	0
584	NA				584	1.95915	0	1
585	NA				585	1.25163	1	0
586	NA				586	2.52206	1	0
587	NA				587	1.78067	1	0
588	NA				588	1.89624	1	0
589	NA				589	1.18872	1	0
590	NA				590	1.5511	1	0
591	NA				591	2.58496	1	0
592	NA				592	1.5511	1	0
593	NA				593	1.5511	1	0
594	1.892	0	1		594	2.12581	1	0
595	0.995727	0	1		595	2.22125	1	0
596	1.46048	0	1		596	1.78067	1	0
597	NA				597	1.4183	1	0
598	NA				598	1.95083	1	0
599	NA				599	1.62581	1	0
600	NA				600	1.5511	1	0
601	NA				601	2.22125	1	0
602	NA				602	2.05459	1	0
603	1.73815	0	1		603	2.11749	1	0
604	1.73815	0	1		604	2.12581	1	0
605	1.91434	0	1		605	2.12581	1	0
606	2.03816	0	1		606	1.5511	1	0
607	1.82625	0	1		607	1.78067	1	0
608	1.73815	0	1		608	2.58496	1	0
609	1.61433	0	1		609	1.95915	1	0
610	1.61433	0	1		610	1.25163	1	0
611	1.46048	0	1		611	1.95915	1	0
612	1.61433	0	1		612	2.68872	1	0
613	1.98777	0	1		613	2.45915	1	0
614	1.892	0	1		614	1.94734	1	0
615	1.31432	0	1		615	2.62581	1	0
616	1.892	0	1		616	2.4183	1	0
617	1.82625	0	1		617	1.95915	1	0
618	2.16198	0	1		618	1.78067	1	0
619	2.10391	0	1		619	2.4183	1	0
620	2.19201	0	1		620	2.28416	1	0
621	2.4116	0	1		621	2.75163	1	0
622	1.892	1	0		622	2.45083	1	0
623	2.81507	1	0		623	NA
624	2.4116	1	0		624	NA
625	2.62352	1	0		625	NA
626	2.77736	1	0		626	NA
627	2.4116	1	0		627	NA
628	3.02699	1	0		628	NA
629	2.28778	1	0		629	NA
630	2.62352	1	0		630	NA
631	2.50738	1	0		631	NA
632	2.4997	1	0		632	NA
633	2.93121	1	0		633	NA
634	2.65354	1	0		634	NA
635	2.77736	1	0		635	NA
636	1.35203	1	0		636	NA
637	1.98777	1	0		637	NA
638	2.80739	1	0		638	NA
639	2.44163	1	0		639	NA
640	2.56545	1	0		640	NA
641	2.28778	1	0		641	NA
642	2.28778	1	0		642	NA
643	2.81507	1	0		643	NA
644	2.65354	1	0		644	NA
645	2.56545	1	0		645	NA
646	2.4116	1	0		646	NA
647	1.98777	1	0		647	2.62581	1	0
648	2.19969	1	0		648	2.28416	1	0
649	2.34585	1	0		649	1.78067	1	0
650	2.31582	1	0		650	1.5511	1	0
651	2.4997	1	0		651	1.78067	1	0
652	2.56545	1	0		652	1.89624	1	0
653	2.19969	1	0		653	1.78067	1	0
654	2.4997	1	0		654	1.78067	1	0
655	1.88109	1	0		655	0.816689	1	0
656	2.03494	0	1		656	2.52206	1	0
657	2.77736	0	1		657	1.65002	1	0
658	2.65354	1	0		658	1.04085	1	0
659	2.44163	1	0		659	1.4183	1	0
660	2.4997	1	0		660	1.18872	1	0
661	2.34585	1	0		661	0.816689	1	0
662	2.19201	1	0		662	1.58496	1	0
663	2.35353	1	0		663	0.816689	1	0
664	1.48853	1	0		664	1.78416	1	0
665	1.70044	1	0		665	0.816689	1	0
666	0.391244	1	0		666	1.58496	1	0
667	1.41956	1	0		667	1.28067	1	0
668	0	1	0		668	2.05459	1	0
669	1.14511	1	0		669	1.78067	1	0
670	1.35203	1	0		670	0.816689	1	0
671	0.391244	1	0		671	1.18872	1	0
672	1.892	1	0		672	1.65002	1	0
673	1.88109	1	0		673	2.28416	1	0
674	0.773228	1	0		674	1.4183	1	0
675	2.4116	1	0		675	1.4183	1	0
676	1.61433	1	0		676	1.78067	1	0
677	1.5734	1	0		677	1.5511	1	0
678	1.85429	1	0		678	1.78067	1	0
679	1.88109	1	0		679	1.62581	1	0
680	0.773228	1	0		680	2.12581	1	0
681	1.14012	1	0		681	2.12581	0	1
682	1.14511	1	0		682	NA
683	1.31432	1	0		683	NA
684	1.61433	1	0		684	NA
685	1.54858	1	0		685	NA
686	1.892	1	0		686	NA
687	0.773228	1	0		687	NA
688	0.773228	1	0		688	NA
689	1.98777	1	0		689	NA
690	1.14012	1	0		690	NA
691	0.391244	1	0		691	NA
692	0.773228	1	0		692	2.12581	1	0
693	0.391244	1	0		693	1.89624	1	0
694	1.48853	1	0		694	2.12581	1	0
695	2.31582	1	0		695	2.29248	1	0
696	0.391244	1	0		696	1.4183	1	0
697	1.57662	1	0		697	1.94734	1	0
698	0.773228	1	0		698	1.94734	1	0
699	0	1	0		699	1.58496	1	0
700	2.03494	1	0		700	1.58496	1	0
701	2.46967	1	0		701	1.78067	1	0
702	NA				702	2.05459	1	0
703	NA				703	1.78067	1	0
704	1.14012	1	0		704	2.05459	1	0
705	1.61433	1	0		705	1.78067	1	0
706	2.4997	1	0		706	1.78067	1	0
707	1.98777	1	0		707	1.88792	1	0
708	2.19201	1	0		708	2.4183	1	0
709	1.48853	0	1		709	1.61401	1	0
710	0.991264	1	0		710	1.4183	1	0
711	1.88109	1	0		711	1.78067	1	0
712	1.5734	1	0		712	1.61401	1	0
713	1.66918	1	0		713	1.78067	1	0
714	1.35203	1	0		714	1.5511	1	0
715	0.391244	1	0		715	2.12581	1	0
716	0.773228	1	0		716	2.25163	1	0
717	1.35203	1	0		717	2.29248	1	0
718	2.13394	1	0		718	1.04085	1	0
719	0.991264	1	0		719	1.95915	1	0
720	0.773228	1	0		720	2.28416	1	0
721	1.50588	1	0		721	2.05459	1	0
722	1.46048	1	0		722	1.5511	1	0
723	2.03494	1	0		723	2.75163	1	0
724	0.991264	1	0		724	2.75163	1	0
725	0.391244	1	0		725	2.18872	1	0
726	1.85429	1	0		726	2.05459	1	0
727	2.35353	1	0		727	2.35539	1	0
728	2.35353	1	0		728	2.28416	1	0
729	2.10391	1	0		729	1.78067	1	0
730	2.34585	1	0		730	2.28416	1	0
731	2.35353	1	0		731	1.78067	1	0
732	1.82303	1	0		732	2.4183	1	0
733	1.35203	1	0		733	2.75163	1	0
734	2.35353	1	0		734	1.95915	1	0
735	1.70044	1	0		735	2.12581	1	0
736	1.70044	1	0		736	2.68872	1	0
737	1.35203	1	0		737	2.28416	1	0
738	0.991264	1	0		738	2.58496	1	0
739	1.70044	1	0		739	2.58496	1	0
740	2.19969	1	0		740	1.95915	1	0
741	0.991264	1	0		741	2.58496	1	0
742	0.991264	1	0		742	1.95083	1	0
743	0.391244	1	0		743	NA
744	1.70044	1	0		744	NA
745	1.88109	1	0		745	NA
746	1.5734	1	0		746	NA
747	1.73815	1	0		747	NA
748	1.72725	1	0		748	NA
749	1.48853	1	0		749	NA
750	2.14162	1	0		750	NA
751	2.4997	1	0		751	NA
752	0.991264	1	0		752	NA
753	1.98777	1	0		753	NA
754	1.48853	1	0		754	NA
755	0	1	0		755	NA
756	1.98777	1	0		756	NA
757	2.35353	1	0		757	NA
758	1.14012	1	0		758	1.95915	1	0
759	2.4997	1	0		759	2.75163	1	0
760	0.391244	1	0		760	2.12581	1	0
761	0	1	0		761	2.85539	1	0
762	NA				762	2.85539	1	0
763	NA				763	2.39624	1	0
764	NA				764	1.95915	1	0
765	NA				765	2.22125	1	0
766	NA				766	2.45083	1	0
767	2.62352	1	0		767	1.4183	1	0
768	1.14511	1	0		768	1.58496	1	0
769	0.890492	1	0		769	2.75163	1	0
770	1.61433	1	0		770	1.78067	1	0
771	0	1	0		771	2.12581	1	0
772	1.5734	1	0		772	1.4183	1	0
773	0.619382	1	0		773	1.78067	1	0
774	1.70044	1	0		774	2.28416	1	0
775	1.66918	1	0		775	2.12581	1	0
776	2.34585	1	0		776	1.20752	1	0
777	2.03494	1	0		777	2.28416	1	0
778	2.35353	1	0		778	2.28416	1	0
779	2.14162	1	0		779	0	1	0
780	2.4997	1	0		780	1.38443	1	0
781	NA				781	1.94734	1	0
782	NA				782	1.04085	1	0
783	2.34585	1	0		783	1.25163	1	0
784	2.18879	1	0		784	1.72957	1	0
785	1.66918	1	0		785	2.18872	1	0
786	1.70044	1	0		786	1.72957	1	0
787	1.14511	1	0		787	0.979869	1	0
788	2.19969	1	0		788	0.816689	1	0
789	2.35353	1	0		789	2.28416	0	1
790	2.13394	1	0		790	1.32501	1	0
791	2.4116	1	0		791	1.62581	1	0
792	2.46967	1	0		792	1.61401	1	0
793	NA				793	1.04085	1	0
794	NA				794	1.89624	1	0
795	NA				795	1.32501	1	0
796	NA				796	1.04085	1	0
797	NA				797	0.413817	1	0
798	NA				798	1	1	0
799	NA				799	0.413817	1	0
800	NA				800	1.04085	1	0
801	NA				801	0	1	0
802	NA				802	1.04085	1	0
803	NA				803	1.20752	1	0
804	NA				804	1.4183	1	0
805	NA				805	0.413817	1	0
806	NA				806	0.650022	1	0
807	NA				807	0	1	0
808	NA				808	1.58496	1	0
809	NA				809	0.816689	1	0
810	NA				810	0.413817	1	0
811	NA				811	1.4183	1	0
812	NA				812	1.20752	1	0
813	NA				813	1.61401	1	0
814	NA				814	1.04085	1	0
815	NA				815	1.20752	1	0
816	NA				816	1.58496	1	0
817	NA				817	0.816689	1	0
818	NA				818	1.4183	1	0
819	NA				819	1.5511	1	0
820	NA				820	0	1	0
821	NA				821	1.4183	1	0
822	NA				822	1.4183	1	0
823	NA				823	2.05459	1	0
824	NA				824	1.4183	1	0
825	NA				825	2.22125	1	0
826	NA				826	2.45083	1	0
827	NA				827	0	1	0
828	2.18879	1	0		828	1.5	1	0
829	2.10391	1	0		829	2.12581	1	0
830	2.44163	1	0		830	1.4183	1	0
831	2.56545	0	1		831	1.04085	1	0
832	1.88109	0	1		832	1.61401	1	0
833	2.19969	1	0		833	1.18872	1	0
834	1.892	1	0		834	1.04085	1	0
835	1.88109	1	0		835	1.5511	1	0
836	1.66918	1	0		836	1.95915	1	0
837	2.35353	1	0		837	2.12581	1	0
838	2.56545	1	0		838	1.4183	1	0
839	2.87314	1	0		839	1.4183	1	0
840	2.28778	1	0		840	1.89624	1	0
841	2.19969	1	0		841	NA
842	1.50588	1	0		842	NA
843	1.33468	1	0		843	NA
844	0.391244	1	0		844	NA
845	2.03494	1	0		845	NA
846	0.995727	1	0		846	NA
847	0.77935	1	0		847	NA
848	0.773228	1	0		848	NA
849	0	1	0		849	NA
850	0.391244	1	0		850	NA
851	1.14511	1	0		851	NA
852	2.35353	1	0		852	NA
853	0	1	0		853	NA
854	0.391244	1	0		854	NA
855	1.31432	1	0		855	NA
856	1.35203	1	0		856	NA
857	2.19969	1	0		857	NA
858	2.44163	1	0		858	NA
859	2.71929	1	0		859	NA
860	2.65354	0	1		860	NA
861	2.19201	0	1		861	NA
862	1.91434	0	1		862	NA
863	1.61433	0	1		863	NA
864	1.892	0	1		864	NA
865	NA				865	NA
866	NA				866	NA
867	NA				867	NA
868	NA				868	2.45083	1	0
					869	2.12581	1	0
					870	0.816689	1	0
					871	2.45083	1	0
					872	2.75163	1	0
					873	2.45915	1	0
					874	2.12581	1	0
					875	2.62581	1	0
					876	2.9183	1	0
					877	2.28416	1	0
					878	2.68872	1	0
					879	2.35539	1	0
					880	2.58496	1	0
					881	2.45915	1	0
					882	2.4183	1	0
					883	2.85539	1	0
					884	2.12581	1	0
					885	2.85539	1	0
					886	2.58496	1	0
					887	1.78067	1	0
					888	1.95915	1	0
					889	1.95915	1	0
					890	2.58496	1	0
					891	2.11749	1	0
					892	2.75163	1	0
					893	2.75163	1	0
					894	2.28416	1	0
					895	NA
					896	NA
					897	NA
					898	NA
					899	NA
					900	NA
					901	NA
					902	NA
					903	NA
					904	NA
					905	NA
					906	NA
					907	NA
					908	NA
					909	NA
					910	NA
					911	NA
					912	NA
					913	NA
					914	NA
					915	NA
					916	NA
					917	NA
					918	NA
					919	NA
					920	NA
					921	NA
					922	NA
					923	NA
					924	NA
					925	NA
					926	NA
					927	NA
					928	NA
					929	2.35539	1	0
					930	1.4183	1	0
					931	2.79248	1	0
					932	2.28416	1	0
					933	2.22125	1	0
					934	2.45083	1	0
					935	2.45083	1	0
					936	2.18872	1	0
					937	2.12581	1	0
					938	2.05459	1	0
					939	2.75163	1	0
					940	2.85539	1	0
					941	2.35539	1	0
					942	2.22125	1	0
					943	2.39624	1	0
					944	1.89624	1	0
					945	1.79248	1	0
					946	1.78067	1	0
					947	2.58496	1	0
					948	NA
					949	NA
					950	NA
					951	2.29248	1	0
					952	1.78067	1	0
					953	2.35539	1	0
					954	2.28416	1	0
					955	1.89624	1	0
					956	2.28416	1	0
					957	2.35539	1	0
					958	2.45915	1	0
					959	1.4183	1	0
					960	1.18872	1	0
					961	2.05459	1	0
					962	2.35539	1	0
					963	2.22125	1	0
					964	1.65002	1	0
					965	2.9183	1	0
					966	2.4183	1	0
					967	2.58496	1	0
					968	1.20752	1	0
					969	1.95083	1	0
					970	1.20752	1	0
					971	2.58496	1	0
					972	2.12581	1	0
					973	2.28416	1	0
					974	1.4183	1	0
					975	1.58496	1	0
					976	1.38443	1	0
					977	1.4183	1	0
					978	1.20752	1	0
					979	1.78067	1	0
					980	1.78067	1	0
					981	1.78067	1	0
					982	0.413817	1	0
					983	1.78067	1	0
					984	1.78067	1	0
					985	2.12581	1	0
					986	2.28416	1	0
					987	2.05459	1	0
					988	NA
					989	NA
					990	NA
					991	NA
					992	NA
					993	NA
					994	NA
					995	NA
					996	NA
					997	NA
					998	NA
					999	NA
					1000	2.22125	1	0
					1001	1.78067	1	0
					1002	1.78067	1	0
					1003	1.89624	1	0
					1004	2.12581	1	0
					1005	2.05459	1	0
					1006	1.62581	1	0
					1007	1.20752	1	0
					1008	1.78067	1	0
					1009	1.61401	1	0
					1010	1.58496	1	0
					1011	1.95915	1	0
					1012	1.72957	1	0
					1013	1.78067	1	0
					1014	1.95083	1	0
					1015	1.94734	1	0
					1016	2.25163	1	0
					1017	1.78067	1	0
					1018	2.52206	1	0
					1019	2.28416	1	0
					1020	1.58496	1	0
					1021	1.58496	1	0
					1022	NA
					1023	NA
					1024	NA
					1025	NA
					1026	NA
					1027	NA
					1028	NA
					1029	NA
					1030	NA
					1031	NA
					1032	2.58496	1	0
					1033	2.22125	1	0
					1034	1.78067	1	0
					1035	2.28416	1	0
					1036	1.95915	1	0
					1037	2.58496	1	0
					1038	2.28416	1	0
					1039	2.05459	1	0
					1040	2.75163	1	0
					1041	1.89624	1	0
					1042	1.78067	1	0
					1043	NA
					1044	NA
					1045	NA
					1046	NA
					1047	NA
					1048	2.45083	1	0
					1049	2.35539	1	0
					1050	2.28416	1	0
					1051	2.12581	1	0
					1052	2.58496	1	0
					1053	2.22125	1	0
					1054	1.88792	1	0
					1055	2.61749	1	0
					1056	2.12581	1	0
					1057	2.35539	1	0
					1058	0.979869	1	0
					1059	1.78067	1	0
					1060	1.58496	1	0
					1061	0.816689	1	0
					1062	1.78416	1	0
					1063	2.35539	1	0
					1064	1.4183	1	0
					1065	1.61401	1	0
					1066	2.12581	1	0
					1067	2.28416	1	0
					1068	1.04085	1	0
					1069	1.5511	1	0
					1070	2.12581	1	0
					1071	2.35539	1	0
					1072	1.38443	1	0
					1073	2.08496	1	0
					1074	2.12581	1	0
					1075	1.18872	1	0
					1076	1.61401	1	0
					1077	1.38443	1	0
					1078	2.4183	1	0
					1079	2.22125	1	0
					1080	1.58496	1	0
					1081	NA
					1082	NA
					1083	2.12581	1	0
					1084	2.05459	1	0
					1085	2.05459	1	0
					1086	2.35539	1	0
					1087	1.5	1	0
					1088	1.85539	1	0
					1089	2.12581	1	0
					1090	1.78067	1	0
					1091	1.78067	1	0
					1092	2.05459	1	0
					1093	1.89624	1	0
					1094	1.82501	1	0
					1095	2.11749	1	0
					1096	2.62581	1	0
					1097	2.45083	1	0
					1098	1.28067	1	0
					1099	2.28416	1	0
					1100	1.89624	1	0
					1101	2.08496	1	0
					1102	1.89624	1	0
					1103	NA
					1104	NA
					1105	NA
					1106	NA
					1107	NA
					1108	NA
					1109	NA
					1110	NA
					1111	NA
					1112	NA
					1113	NA
					1114	NA
					1115	NA
					1116	NA
					1117	NA
					1118	NA
					1119	NA
					1120	NA
					1121	NA
					1122	NA
					1123	NA
					1124	NA
					1125	NA
					1126	NA
					1127	NA
					1128	NA
					1129	NA
					1130	NA
					1131	NA
					1132	NA
					1133	NA
					1134	NA
					1135	NA
					1136	NA
					1137	NA
					1138	NA
					1139	NA
					1140	NA
					1141	NA
					1142	NA
					1143	NA
					1144	NA
					1145	NA
					1146	NA
					1147	NA
					1148	NA
					1149	NA
					1150	NA
					1151	NA
					1152	NA
					1153	NA
					1154	NA
					1155	NA
					1156	NA
					1157	NA
					1158	NA
					1159	NA
					1160	NA
					1161	NA
					1162	NA
					1163	NA
					1164	NA
					1165	2.05459	1	0
					1166	1.5511	1	0
					1167	2.08496	1	0
					1168	2.12581	1	0
					1169	1.4183	1	0
					1170	1.78067	1	0
					1171	0.816689	1	0
					1172	2.28416	1	0
					1173	2.18872	1	0
					1174	2.12581	1	0
					1175	1.04085	1	0
					1176	1.4183	1	0
					1177	1.04085	1	0
					1178	2.08496	1	0
					1179	2.12581	1	0
					1180	1.18872	1	0
					1181	2.35539	1	0
					1182	2.12581	1	0
					1183	1.38443	1	0
					1184	1.78416	1	0
					1185	2.52206	1	0
					1186	NA
					1187	NA
					1188	NA
					1189	NA
					1190	NA
					1191	NA
					1192	NA
					1193	NA
					1194	NA
					1195	NA
					1196	NA
					1197	NA
					1198	NA
					1199	NA
					1200	NA
					1201	NA
					1202	NA
					1203	NA
					1204	NA
					1205	NA
					1206	NA
					1207	NA
					1208	NA
					1209	NA
					1210	NA
					1211	NA
					1212	NA
					1213	NA
					1214	NA
					1215	NA
					1216	NA
					1217	NA
					1218	NA
					1219	NA
					1220	NA
					1221	NA
					1222	1.94734	1	0
					1223	2.58496	1	0
					1224	1.89624	1	0
					1225	1.78067	1	0
					1226	2.11749	1	0
					1227	2.22125	1	0
					1228	1.20752	1	0
					1229	1.04085	1	0
					1230	2.22125	1	0
					1231	2.11749	1	0
					1232	1.20752	1	0
					1233	1.55459	1	0
					1234	2.12581	1	0
					1235	1.28067	1	0
					1236	2.11749	1	0
					1237	1.78067	1	0
					1238	2.12581	1	0
					1239	1.20752	1	0
					1240	1.18872	1	0
					1241	2.58496	1	0
					1242	2.45083	1	0
					1243	1.20752	1	0
					1244	2.85539	1	0
					1245	1.89624	1	0
					1246	2.35539	1	0
					1247	1.5511	1	0
					1248	2.12581	1	0
					1249	1.94734	1	0
					1250	1.25163	1	0
					1251	1.4183	1	0
					1252	1.4183	1	0
					1253	1.94734	1	0
					1254	NA
					1255	NA
					1256	NA
					1257	NA
					1258	NA
					1259	2.12581	1	0
					1260	1.94734	1	0
					1261	1.94734	1	0
					1262	2.52206	1	0
					1263	1.4183	0	1
					1264	NA
					1265	NA
					1266	NA
					1267	NA
					1268	NA
					1269	NA
					1270	NA
					1271	NA
					1272	NA
					1273	NA
					1274	NA
					1275	NA
					1276	NA
					1277	NA
					1278	NA
					1279	NA
					1280	NA
					1281	NA
					1282	NA
					1283	NA
					1284	NA
					1285	NA
					1286	NA
					1287	NA
					1288	NA
					1289	NA
					1290	NA
					1291	NA
					1292	1.78416	1	0
					1293	2.12581	1	0
					1294	2.25163	1	0
					1295	1.94734	1	0
					1296	1.78067	1	0
					1297	1.89624	1	0
					1298	2.28416	1	0
					1299	1.89624	1	0
					1300	1.62581	1	0
					1301	1.72957	1	0
					1302	2.12581	1	0
					1303	1.72957	1	0
					1304	1.4183	1	0
					1305	2.28416	1	0
					1306	1.95915	1	0
					1307	1.89624	1	0
					1308	1.65002	1	0
					1309	1.32501	1	0
					1310	1.78067	1	0
					1311	0.650022	1	0
					1312	1.5511	1	0
					1313	2.29248	1	0
					1314	1.62581	1	0
					1315	1.5511	1	0
					1316	1.89624	1	0
					1317	1.78067	1	0
					1318	2.05459	1	0
					1319	2.12581	1	0
					1320	1.89624	1	0
					1321	2.45083	1	0
					1322	2.22125	1	0
					1323	3.02206	1	0
					1324	2.79248	1	0
					1325	1.95083	1	0
					1326	2.18872	1	0
					1327	2.75163	1	0
					1328	2.45083	1	0
					1329	2.29248	1	0
					1330	NA
					1331	NA
					1332	2.4183	1	0
					1333	2.75163	1	0
					1334	2.12581	1	0
					1335	1.95083	1	0
					1336	2.12581	1	0
					1337	1.95083	1	0
					1338	2.4183	1	0
					1339	1.95915	1	0
					1340	2.12581	1	0
					1341	2.58496	1	0
					1342	1.89624	1	0
					1343	1.58496	1	0
					1344	2.45083	1	0
					1345	2.28416	1	0
					1346	1.4183	1	0
					1347	1.5511	1	0
					1348	2.05459	1	0
					1349	1.4183	1	0
					1350	1.94734	1	0
					1351	1.20752	1	0
					1352	1.61401	1	0
					1353	0.816689	1	0
					1354	1.58496	1	0
					1355	1.78067	1	0
					1356	0.816689	1	0
					1357	1.78067	1	0
					1358	1.78067	1	0
					1359	2.35539	1	0
					1360	2.79248	1	0
					1361	2.58496	1	0
					1362	2.58496	1	0
					1363	2.35539	1	0
					1364	2.28416	1	0
					1365	2.4183	1	0
					1366	2.28416	1	0
					1367	NA
					1368	NA
					1369	NA
					1370	NA
					1371	NA
					1372	NA
					1373	NA
					1374	NA
					1375	NA
					1376	NA
					1377	NA
					1378	NA
					1379	NA
					1380	NA
					1381	NA
					1382	NA
					1383	NA
					1384	NA
					1385	NA
					1386	NA
					1387	NA
					1388	NA
					1389	NA
					1390	NA
					1391	NA
					1392	NA
					1393	NA
					1394	NA
					1395	NA
					1396	NA
					1397	NA
					1398	1.89624	1	0
					1399	2.12581	1	0
					1400	2.12581	1	0
					1401	2.4183	1	0
					1402	1.95083	1	0
					1403	2.12581	1	0
					1404	2.25163	1	0
					1405	0.816689	1	0
					1406	2.4183	1	0
					1407	1.72957	1	0
					1408	1.18872	1	0
					1409	1.78067	1	0
					1410	2.45083	1	0
					1411	2.28416	1	0
					1412	2.22125	1	0
					1413	1.95915	1	0
					1414	2.61749	1	0
					1415	2.58496	1	0
					1416	2.05459	1	0
					1417	1.18872	1	0
					1418	2.4183	1	0
					1419	2.28416	1	0
					1420	1.95083	1	0
					1421	2.58496	1	0
					1422	1.4183	1	0
					1423	1.94734	1	0
					1424	1.95915	1	0
					1425	2.45083	1	0
					1426	2.12581	1	0
					1427	2.28416	1	0
					1428	1.95083	1	0
					1429	2.4183	1	0
					1430	2.35539	1	0
					1431	1.58496	1	0
					1432	2.12581	1	0
					1433	2.58496	1	0
					1434	2.08496	1	0
					1435	1.78067	1	0
					1436	2.45083	1	0
					1437	1.78067	1	0
					1438	1.65002	1	0
					1439	1.72957	1	0
					1440	1.95915	1	0
					1441	1.4183	1	0
					1442	2.28416	1	0
					1443	2.52206	1	0
					1444	2.28416	1	0
					1445	1.38443	1	0
					1446	2.25163	1	0
					1447	1.78067	1	0
					1448	1.78067	1	0
					1449	2.45083	1	0
					1450	2.05459	1	0
					1451	2.75163	1	0
					1452	2.61749	1	0
					1453	2.61749	1	0
					1454	2.58496	1	0
					1455	2.11749	1	0
					1456	NA
					1457	NA
					1458	NA
					1459	NA
					1460	NA
					1461	NA
					1462	NA
					1463	NA
					1464	NA
					1465	NA
					1466	NA
					1467	NA
					1468	NA
					1469	NA
					1470	NA
					1471	NA
					1472	NA
					1473	NA
					1474	NA
					1475	NA
					1476	NA
					1477	NA
					1478	1.78067	1	0
					1479	1.95915	1	0
					1480	2.45083	1	0
					1481	1.78067	1	0
					1482	2.12581	1	0
					1483	2.12581	1	0
					1484	1.58496	1	0
					1485	2.52206	1	0
					1486	2.45083	1	0
					1487	1.4183	1	0
					1488	1.4183	1	0
					1489	1.58496	1	0
					1490	1.78067	1	0
					1491	2.45083	1	0
					1492	2.05459	1	0
					1493	1.4183	1	0
					1494	1.89624	1	0
					1495	2.28416	1	0
					1496	2.28416	1	0
					1497	2.45083	1	0
					1498	1.78067	1	0
					1499	1.95083	1	0
					1500	1.62581	1	0
					1501	2.75163	1	0
					1502	1.94734	1	0
					1503	2.68872	1	0
					1504	2.12581	1	0
					1505	2.08496	1	0
					1506	2.28416	1	0
					1507	1.58496	1	0
					1508	1.89624	1	0
					1509	1.20752	1	0
					1510	2.12581	1	0
					1511	1.62581	1	0
					1512	1.20752	1	0
					1513	1.94734	1	0
					1514	2.05459	1	0
					1515	NA
					1516	NA
					1517	NA
					1518	NA
					1519	NA
					1520	2.28416	1	0
					1521	1.94734	1	0
					1522	2.12581	1	0
					1523	2.45083	1	0
					1524	2.12581	1	0
					1525	2.12581	1	0
					1526	2.12581	1	0
					1527	2.61749	1	0
					1528	2.12581	1	0
					1529	1.4183	1	0
					1530	1.58496	1	0
					1531	2.29248	1	0
					1532	2.45083	1	0
					1533	1.94734	1	0
					1534	2.9183	1	0
					1535	1.78067	1	0
					1536	2.45915	1	0
					1537	NA
					1538	2.45083	1	0
					1539	2.12581	1	0
					1540	1.94734	1	0
					1541	1.95915	1	0
					1542	1.61401	1	0
					1543	1.89624	1	0
					1544	1.94734	1	0
					1545	2.45083	1	0
					1546	1.94734	1	0
					1547	1.78067	1	0
					1548	2.28416	1	0
					1549	2.12581	1	0
					1550	1.95915	1	0
					1551	2.12581	1	0
					1552	2.12581	1	0
					1553	1.58496	1	0
					1554	2.22125	1	0
					1555	2.22125	1	0
					1556	2.08496	1	0
					1557	1.4183	1	0
					1558	1.78067	1	0
					1559	2.35539	1	0
					1560	2.45083	1	0
					1561	1.94734	1	0
					1562	2.08496	1	0
					1563	2.08496	1	0
					1564	2.58496	1	0
					1565	2.28416	1	0
					1566	1.78416	1	0
					1567	1.95083	1	0
					1568	1.62581	1	0
					1569	1.9183	1	0
					1570	2.52206	1	0
					1571	2.05459	1	0
					1572	1.95915	1	0
					1573	2.08496	1	0
					1574	2.35539	1	0
					1575	1.78067	1	0
					1576	2.22125	1	0
					1577	2.52206	1	0
					1578	1.78067	1	0
					1579	1.78067	1	0
					1580	1.95915	1	0
					1581	1.58496	1	0
					1582	1.04085	1	0
					1583	1.95915	1	0
					1584	2.45083	1	0
					1585	2.28416	1	0
					1586	2.18872	1	0
					1587	2.12581	1	0
					1588	2.61749	1	0
					1589	2.05459	1	0
					1590	2.58496	1	0
					1591	2.22125	1	0
					1592	1.89624	1	0
					1593	NA
					1594	NA
					1595	NA
					1596	NA
					1597	NA
					1598	NA
					1599	NA
					1600	NA
					1601	NA
					1602	NA
					1603	NA
					1604	NA
					1605	NA
					1606	NA
					1607	NA
					1608	NA
					1609	NA
					1610	2.45083	1	0
					1611	2.35539	1	0
					1612	2.45083	1	0
					1613	1.95915	1	0
					1614	2.45083	1	0
					1615	2.35539	1	0
					1616	3.02206	1	0
					1617	2.12581	1	0
					1618	2.35539	1	0
					1619	2.75163	1	0
					1620	2.45083	1	0
					1621	2.75163	1	0
					1622	2.85539	1	0
					1623	1.78416	1	0
					1624	2.28416	1	0
					1625	1.95083	1	0
					1626	3.02206	1	0
					1627	2.22125	1	0
					1628	2.45083	1	0
					1629	3.08496	1	0
					1630	2.85539	1	0
					1631	2.75163	1	0
					1632	2.45083	1	0
					1633	2.11749	1	0
					1634	2.58496	1	0
					1635	1.95915	1	0
					1636	2.9183	1	0
					1637	1.78416	1	0
					1638	1.78067	1	0
					1639	2.12581	1	0
					1640	2.4183	1	0
					1641	2.45083	1	0
					1642	0.413817	1	0
					1643	NA
					1644	NA
					1645	NA
					1646	NA
					1647	NA
					1648	NA
					1649	0.816689	1	0
					1650	0	1	0
					1651	0.816689	1	0
					1652	1.04085	1	0
					1653	1.95083	1	0
					1654	1.89624	1	0
					1655	1.58496	1	0
					1656	1.72957	1	0
					1657	1.78067	1	0
					1658	1.5511	1	0
					1659	1.20752	1	0
					1660	1.78067	1	0
					1661	2.05459	1	0
					1662	2.18872	1	0
					1663	1.25163	1	0
					1664	1.4183	1	0
					1665	1.61401	1	0
					1666	1.32501	1	0
					1667	2.22125	1	0
					1668	0	1	0
					1669	1.25163	1	0
					1670	1.25163	1	0
					1671	1.4183	1	0
					1672	0	1	0
					1673	0.918296	1	0
					1674	1.28067	1	0
					1675	0	1	0
					1676	0.918296	1	0
					1677	0	1	0
					1678	0	1	0
					1679	0	1	0
					1680	NA
					1681	NA
					1682	0	1	0
					1683	1.78067	1	0
					1684	0	1	0
					1685	2.25163	1	0
					1686	2.62581	1	0
					1687	1.95915	1	0
					1688	2.58496	1	0
					1689	2.75163	1	0
					1690	2.28416	1	0
					1691	2.12581	1	0
					1692	2.35539	0	1
					1693	2.35539	0	1
					1694	2.85539	1	0
					1695	2.52206	1	0
					1696	2.22125	1	0
					1697	3.02206	1	0
					1698	2.28416	1	0
					1699	1.58496	1	0
					1700	1.94734	1	0
					1701	3.08496	1	0
					1702	2.75163	1	0
					1703	2.45083	1	0
					1704	2.12581	1	0
					1705	2.45083	1	0
					1706	2.52206	1	0
					1707	1.72957	1	0
					1708	1.89624	1	0
					1709	2.58496	1	0
					1710	2.58496	1	0
					1711	2.35539	1	0
					1712	1.95915	1	0
					1713	2.58496	1	0
					1714	1.61401	1	0
					1715	NA
					1716	NA
					1717	1.78416	0	1
					1718	1.28067	0	1
					1719	1.85539	0	1
					1720	1.78416	0	1
					1721	1.5511	0	1
					1722	0.816689	1	0
					1723	1.82501	1	0
					1724	1.04085	1	0
					1725	0	1	0
					1726	1.78067	1	0
					1727	1.78416	1	0
					1728	1.18872	1	0
					1729	NA

## Sheet: S5 Fig
S5 Fig B raw data graph for predicted local Distance Difference Test by AlphaFold2 (ColabFold) - Nov 10, 2024
S5 Fig C raw data graph for predicted local Distance Difference Test by AlphaFold2 (ColabFold) - Nov 10, 2024
S5 Fig D raw data graph for predicted local Distance Difference Test by AlphaFold2 (ColabFold) - Nov 10, 2024
